# Supplementary material for: Comparative transcriptomic and metabolomic analysis reveals pectoralis highland adaptation across altitudinal songbirds
Source: Integr Zool. 2022 Jan 10;17(6):1162–78. doi: 10.1111/1749-4877.12620 (PMC9786770; doi:10.1111/1749-4877.12620)
Supplement: Supplementary file 2 [file INZ2-17-1162-s001.xls]

## Sheet: Pa.mo(H) VS. Pa.mo(L)
Gene_id	gene_name	log2FoldChange	pvalue	padj
PMO000008	ERN2	-1.11164	0.00194639	0.024938
PMO000009	PALB2	-1.01647	0.0012123	0.0179358
PMO000047	KCJ12	1.62933	2.24388e-05	0.000835386
PMO000064	MRM2	1.42823	5.32998e-05	0.00161392
PMO000081	TMC7	1.07234	0.000770545	0.0125763
PMO000091	SNX29	-1.77039	2.62861e-06	0.000150178
PMO000107	HBAD	1.38969	5.09153e-05	0.00157855
PMO000114	UBAD1	-0.943315	0.000313504	0.00644315
PMO000123	RFIP3	1.48034	2.82135e-07	2.41784e-05
PMO000125	PITC1	1.385	6.57029e-05	0.00193781
PMO000138	S14L5	1.83646	9.412e-08	9.39545e-06
PMO000155	TV23A	-1.12396	0.00375847	0.0397925
PMO000176	ZFN2B	-1.5339	1.02385e-05	0.000445007
PMO000179	INT1	-0.669379	8.65221e-05	0.00241512
PMO000202	GPC5B	1.31265	0.000586329	0.0102427
PMO000211	HBA	1.6707	8.14818e-10	1.86869e-07
PMO000221	CCNF	-1.26541	0.000601344	0.0103073
PMO000239	TRAF7	-0.740634	0.00172074	0.0228861
PMO000241	TBL3	-0.941588	0.00494882	0.047269
PMO000253	MID49	0.749341	0.00247762	0.0297884
PMO000254	L2GL1	-0.963665	0.000130204	0.00320536
PMO000270	WIPI2	-1.29113	2.11565e-05	0.000790888
PMO000300	NDE1	0.984227	0.00411065	0.0418623
PMO000318	LUC7	-0.832441	0.0024859	0.0297884
PMO000319	CLCN7	-0.652994	0.00449431	0.0442575
PMO000326	TFAP4	-1.33288	1.58046e-08	2.23905e-06
PMO000331	SBK1	2.36297	8.55155e-12	4.08854e-09
PMO000334	NUBP2	-1.01469	0.00122868	0.018119
PMO000338		1.73611	1.16159e-06	7.6463e-05
PMO000348	GP146	-1.64051	6.76883e-08	7.49854e-06
PMO000354	ELFN1	1.45029	0.000598838	0.0103073
PMO000362	CP062	-0.743887	0.00288795	0.0330281
PMO000368	SUN1	-0.899574	5.32059e-05	0.00161392
PMO000373	ADCY9	0.804577	0.0031094	0.0348284
PMO000381	GID4	-0.964393	0.000260358	0.00554191
PMO000383	ERF3A	-1.37743	5.76065e-08	6.54122e-06
PMO000395	BRAT1	-1.06127	0.000420727	0.00805512
PMO000426	FYCO1	1.23949	0.000147566	0.00352191
PMO000432	METL6	-0.924499	0.00186022	0.024349
PMO000458	KLHL7	-0.777314	0.000923239	0.0144848
PMO000460	BZW2	0.927285	0.00140552	0.0200122
PMO000469	MIO	-0.843139	0.000103388	0.00272224
PMO000473	ASB4	1.43699	5.73595e-07	4.16843e-05
PMO000496	ZMY11	1.08165	0.000282243	0.00588989
PMO000508	CUBN	-1.13718	0.00326919	0.0360404
PMO000520	NR1D2	1.20177	0.00161909	0.0218541
PMO000521	OXND1	0.704754	0.00388427	0.040542
PMO000524	EIF1B	1.30306	0.000128116	0.00317454
PMO000537	SELO	1.23192	0.000933503	0.0146206
PMO000544	BTD	-1.26803	0.00146106	0.0205453
PMO000604	SPEN	-0.862417	3.52648e-05	0.00120885
PMO000614	TWF2	-1.74263	3.22978e-09	6.24241e-07
PMO000628	ASB14	0.908634	2.70122e-06	0.000153362
PMO000636	KBTBC	2.08018	8.22194e-08	8.58484e-06
PMO000645	GRIP2	1.52552	9.87921e-06	0.000432316
PMO000656	PSMD6	-1.10768	0.000388266	0.00755249
PMO000668	PZRN3	2.10855	2.4781e-11	9.3796e-09
PMO000673	RAD18	-0.886905	0.00126004	0.0184721
PMO000674	SEC13	-0.959816	0.00042052	0.00805512
PMO000693	ACOX2	0.91613	2.79514e-05	0.00101564
PMO000701	KPCD	-1.46146	9.55016e-05	0.00255911
PMO000707	LMOD3	2.22887	2.80146e-12	1.49697e-09
PMO000752	LACTB	0.846297	0.000510487	0.00920092
PMO000771	ZNT4	0.816993	0.000598582	0.0103073
PMO000782	TICRR	-1.02919	0.00106136	0.0161728
PMO000797	KBTBD	2.73834	1.76559e-15	2.29123e-12
PMO000801	IGDC3	-1.48178	0.000185184	0.00418461
PMO000806	TIPIN	-0.902886	0.00502993	0.0477586
PMO000811	ITA11	1.20117	0.00247762	0.0297884
PMO000813	UACA	-0.892987	0.000330747	0.00672148
PMO000814	MO4L1	-0.666238	0.00156954	0.0214401
PMO000840	HOME2	1.10868	0.000437317	0.00821495
PMO000854	CBPC4	1.32931	0.00114201	0.0171471
PMO000865	IL16	-1.1107	0.00491406	0.0470045
PMO000877	FURIN	-0.878289	0.000108539	0.00280995
PMO000879	NEO1	0.833463	0.000480884	0.00878944
PMO000911	KCT2	-1.1225	1.73975e-05	0.000666833
PMO000922	ROA0	-0.86099	0.000183039	0.00415682
PMO000923	FA13B	1.06599	0.000247708	0.00531957
PMO000983		2.26983	2.66189e-10	7.32746e-08
PMO001003	KC1A	-1.08556	0.000305394	0.00630499
PMO001024	SPRC	1.10763	9.51768e-05	0.00255795
PMO001060	HECD2	1.31667	0.00122787	0.018119
PMO001064	F10C1	1.0726	0.00078078	0.0126889
PMO001072	AATC	0.771653	4.37124e-05	0.0014081
PMO001090	TM180	-1.15696	0.000316636	0.00649283
PMO001107	RBM20	0.742464	0.00048796	0.00887116
PMO001128	TACC2	0.806484	0.000710454	0.0117916
PMO001139	TRIM8	-0.777391	0.00519816	0.0487652
PMO001141	SLK	1.05514	0.00343058	0.0373214
PMO001165	TDT	1.03602	0.000431637	0.00815175
PMO001180	NFKB2	-0.724095	0.00541126	0.0499552
PMO001201	COMT	0.961826	0.000193848	0.00432265
PMO001227	BRAP	-0.637738	0.00227732	0.0282998
PMO001230	PPIG	0.96212	4.50257e-05	0.00144019
PMO001232	PPTC7	1.05493	0.00322511	0.0357716
PMO001236	CLIP1	-0.77007	0.00399621	0.0412897
PMO001243	AT2A2	0.680983	0.00233847	0.0287451
PMO001246	SETD8	0.842497	0.00527993	0.0490418
PMO001255	AACS	1.35518	2.85198e-07	2.42125e-05
PMO001265	NAA25	-1.14062	2.98238e-05	0.00106243
PMO001275	APC5	-1.06238	0.000603177	0.0103073
PMO001282	TNG2	0.843751	0.00468373	0.0454562
PMO001323	TNIK	1.57114	1.17666e-06	7.68976e-05
PMO001334	PSMD2	-1.13731	0.000310343	0.00639264
PMO001336	PHF13	-1.4272	1.09842e-05	0.000464093
PMO001345	PSMD1	-1.10157	8.77431e-05	0.00242267
PMO001352	BCL6	2.0319	2.2345e-09	4.5107e-07
PMO001369	IFT80	-1.00887	0.00430212	0.0430402
PMO001380	DVL3	-0.906801	0.000510097	0.00920092
PMO001413	ELOV1	-0.744244	0.00459085	0.0449389
PMO001423	MUTYH	-1.50416	3.76119e-05	0.00125541
PMO001428	MKNK1	1.12695	0.000171155	0.00395491
PMO001502	PIK3R1	1.32671	4.54654e-05	0.00144408
PMO001523	MIPEP	1.19224	8.26772e-09	1.2949e-06
PMO001535	RADI	0.902538	0.00422399	0.0425275
PMO001556	CATC	-1.18059	9.40533e-05	0.0025428
PMO001562	PCF11	0.83298	0.00356408	0.0383149
PMO001573	S46A3	-1.2787	0.000849706	0.0135179
PMO001584	KDEL2	1.20825	0.00193428	0.0248881
PMO001616	HEM2	0.787408	0.00389621	0.040542
PMO001626	TO4AA	-1.40377	3.8521e-06	0.000204634
PMO001656	NU188	-0.67993	0.00074405	0.0122223
PMO001662	HMCN2	1.08955	0.00495378	0.047269
PMO001668	PPAC3	1.98244	1.21246e-07	1.1843e-05
PMO001755	SCRB1	0.679441	0.00126352	0.0184721
PMO001756	DHX37	-0.935887	9.33387e-06	0.000415632
PMO001776	RIPL1	1.25516	0.000260625	0.00554191
PMO001783	PITM2	1.15407	0.00163899	0.0220246
PMO001788	ACACB	-0.84576	5.2169e-05	0.00159356
PMO001789	SRR1L	-1.33299	0.000206695	0.00456841
PMO001821	LACE1	0.973772	0.000194148	0.00432265
PMO001829	P20D2	-1.8749	1.63612e-12	9.28908e-10
PMO001850	ZN451	-1.16446	7.50232e-07	5.24239e-05
PMO001870	CF165	1.2022	0.00225413	0.02805
PMO001898	FRMD3	1.57101	1.96159e-05	0.000742462
PMO001911	HNRPK	-0.787306	0.00482532	0.0464334
PMO001925	HAUS6	-1.69887	4.14917e-06	0.000217867
PMO001948	HMDH	-1.1267	0.00196474	0.0251023
PMO001985	CBPC1	1.28997	0.000145782	0.00350339
PMO001992	CLCN1	2.45868	1.99897e-14	2.26983e-11
PMO002000	GTPB8	1.34666	2.88663e-07	2.42798e-05
PMO002018	CTC1	-1.10507	6.28507e-05	0.0018658
PMO002025	FBX40	2.8796	3.61616e-17	1.09497e-13
PMO002039	CSTN3	1.06916	0.00503663	0.0477586
PMO002050	TM39A	-0.728412	0.0038218	0.0401356
PMO002051	F162A	1.40572	2.43454e-06	0.00014268
PMO002054	UBP5	-0.723988	0.00435158	0.043344
PMO002112	PAPOA	-0.609362	0.00334198	0.0366207
PMO002140	PUA1A	0.962467	0.000694265	0.0115621
PMO002145	FBX34	-0.980603	8.95746e-06	0.000400835
PMO002149	KLC1	0.745012	0.00298218	0.033905
PMO002150	CP46A	1.50279	1.98101e-06	0.000117618
PMO002152	TRAF3	-1.25993	0.00159383	0.0216094
PMO002163	LEG3	-1.52943	5.74383e-05	0.00172201
PMO002169	PURA2	-0.93057	0.00393344	0.0407892
PMO002174	RNF8	1.10732	0.000359193	0.00718703
PMO002188	COX7R	1.07859	0.00522863	0.0488925
PMO002200	KCTD3	-0.622976	0.00233729	0.0287451
PMO002204	SMYD2	-1.45578	0.000113832	0.0029161
PMO002209	SRBD1	0.921237	0.00408206	0.0417584
PMO002220	NADAP	-0.648319	0.00304793	0.034437
PMO002229	TFB2M	0.8982	0.000363231	0.00722011
PMO002235	FLVC1	1.40367	0.00010728	0.00279234
PMO002289	ASB2	1.42096	0.00013061	0.00320665
PMO002299	PTN21	1.13278	0.00185488	0.0243142
PMO002303	LGMN	-2.29376	1.30948e-11	5.94766e-09
PMO002307	DAPLE	0.941007	0.00366251	0.0390496
PMO002318	NUP62	-1.13753	5.22765e-05	0.00159356
PMO002323	FA8	0.827014	0.00520184	0.0487652
PMO002374	MED12	-0.826184	7.57799e-06	0.000345922
PMO002377	TRM2	0.841806	0.000168515	0.00391506
PMO002381	TAF1	0.783804	6.04182e-05	0.00180539
PMO002385	PLST	-0.78802	0.00174152	0.0231285
PMO002402	RN208	-1.07849	0.00219485	0.0274629
PMO002411	LRSM1	-0.960255	0.00102185	0.0156993
PMO002421	CDK9	-0.781719	0.000629035	0.010665
PMO002432	ASB6	-0.682389	0.00194398	0.024938
PMO002436	FNBP1	1.28972	0.000118431	0.00299673
PMO002439	FA78A	2.44206	1.90273e-10	5.65994e-08
PMO002449	COQ4	0.762564	0.00522809	0.0488925
PMO002453	UCK1	-0.909234	0.000603642	0.0103073
PMO002463	PLD3A	1.35736	0.000150677	0.00356446
PMO002490	ANR12	1.13503	0.000416227	0.00802762
PMO002491	NDUV2	0.95926	0.00129	0.0187794
PMO002493	LRC30	1.16904	0.00206031	0.0259222
PMO002512	MLRN	-1.79707	8.22851e-10	1.86869e-07
PMO002517	PSMG2	-1.63946	3.58766e-07	2.90985e-05
PMO002532	CIDEA	-1.77112	2.36767e-07	2.06807e-05
PMO002576	CEP85	-1.20644	4.43912e-07	3.47629e-05
PMO002594	AHDC1	1.0193	0.00330922	0.0363494
PMO002596	NLS1	-1.14777	0.00317921	0.0354467
PMO002604	CAP1	-0.603888	0.00106796	0.0161833
PMO002607	NFYC	0.669959	0.000374269	0.00732728
PMO002613	AFF1	1.02132	0.00500128	0.04761
PMO002643	T2EB	-0.69491	0.00379783	0.0400226
PMO002703	RBSK	1.13626	0.000493464	0.00892971
PMO002706	S35B2	-1.00741	9.23862e-05	0.00251268
PMO002720	EMAL4	0.996662	0.00534486	0.0495436
PMO002722	ERR3	1.74929	5.12668e-09	8.81702e-07
PMO002744	CCR10	1.1688	0.00337718	0.0368468
PMO002761	PLAK	-1.01295	8.84909e-06	0.000397946
PMO002787	STAT3	-1.03291	2.04132e-05	0.000766253
PMO002792	STA5B	-1.57046	4.95497e-08	5.77063e-06
PMO002793	ACLY	-0.681911	0.00395538	0.0409699
PMO002821	LPAR4	0.674794	0.00127217	0.0185495
PMO002828	ANDR	1.17637	0.00244023	0.0295955
PMO002830	HEPH	-1.12711	3.12469e-05	0.00110446
PMO002835	ARHG6	0.755487	0.0036547	0.0390121
PMO002842	FHL1	-0.851157	0.00149066	0.0206872
PMO002851	GP174	1.6785	6.19859e-06	0.000296358
PMO002853	TM182	1.28074	3.18298e-05	0.00111992
PMO002892	NRSN1	1.55835	9.05679e-05	0.00247807
PMO002937	UGDH	-1.01304	0.00157245	0.0214476
PMO003026	SMOX	-0.961302	2.96232e-05	0.00105944
PMO003055	CNTP1	1.53122	7.4996e-05	0.00214234
PMO003066	RARA	-0.756316	0.0020489	0.0258503
PMO003069	CASC3	-0.592314	0.00388945	0.040542
PMO003071	PSMD3	-1.37606	4.71548e-06	0.000240649
PMO003115	FHL3	0.959833	0.00334127	0.0366207
PMO003132	PSB2	-1.09906	0.000192754	0.00431275
PMO003176	T22D3	0.799455	0.00148546	0.0206872
PMO003184	RF12A	-1.14858	1.03239e-05	0.000446336
PMO003218	PIEZ1	-0.826804	0.00126036	0.0184721
PMO003223	FBX31	-1.2078	0.000441126	0.00824525
PMO003234	PRP16	-0.843758	0.00241205	0.0294108
PMO003240	SH3BG	1.58718	8.14276e-10	1.86869e-07
PMO003241	ETS2	-1.10045	0.000536723	0.00957877
PMO003245	WDR4	-0.936267	0.00270524	0.0315822
PMO003279	CAF1B	-1.08995	0.00158798	0.0215946
PMO003293	T11L1	-3.15082	1.33534e-16	3.03255e-13
PMO003296	BODG	1.5869	2.36858e-10	6.72382e-08
PMO003332	E41LB	1.61216	2.86687e-05	0.00103344
PMO003336	ZN830	-0.890775	0.00116187	0.017277
PMO003344	DYH5	-1.23808	0.0023551	0.0288715
PMO003402	NTM1B	2.72414	5.42526e-13	3.52022e-10
PMO003415	PRRX1	-1.15326	0.00243197	0.0295348
PMO003419	SOAT1	-1.02165	0.00279195	0.0321853
PMO003420	BRNP2	0.951114	0.00472312	0.0457408
PMO003423	SUCO	-1.25848	7.00431e-05	0.00203282
PMO003448	UN13A	-1.80499	1.51877e-11	6.27113e-09
PMO003450	RORB	1.3107	0.000788763	0.0127493
PMO003462	KLH24	1.51215	3.05207e-06	0.000171142
PMO003475	G3ST2	1.99344	4.39008e-07	3.46778e-05
PMO003476	NEUR4	1.89436	1.79469e-06	0.000108205
PMO003527	CREG1	-0.853158	0.000260129	0.00554191
PMO003552	GPHR	-0.841695	0.00299108	0.0339637
PMO003562	CIR1A	-1.31577	3.27371e-06	0.000179411
PMO003563	CADH1	-1.18916	0.000174544	0.00399064
PMO003565	GAS8	-1.09992	0.00305663	0.0344925
PMO003569	ZN276	-0.827252	0.00141601	0.0200985
PMO003574	CDT1	-0.982697	0.000616546	0.0104882
PMO003593	WWP2	-0.777087	0.00514328	0.0485671
PMO003614	LUZP2	1.34872	1.61398e-05	0.000623889
PMO003628	NAT10	-0.998145	1.77237e-05	0.000676478
PMO003665	SOSB2	-0.959185	0.00146884	0.0206228
PMO003671	WDR75	-1.20303	1.87868e-07	1.67313e-05
PMO003693	LIPB1	-0.732256	0.000195798	0.00433812
PMO003734	R144A	-1.05408	0.00525447	0.0490093
PMO003788	KCMF1	-0.940978	0.000822453	0.0131303
PMO003800	PIGG	-0.780698	0.00318411	0.0354467
PMO003817	TRM1L	-0.882687	0.000328671	0.00669428
PMO003825	NS1BP	1.0638	3.19308e-05	0.00111992
PMO003836	GT252	1.44254	1.07145e-06	7.15663e-05
PMO003841	UTP23	-1.55945	5.17494e-07	3.87059e-05
PMO003852	TRIB1	-1.30437	3.71987e-05	0.00125153
PMO003854	MYC	-1.18158	0.000246248	0.00530293
PMO003873	AMYP	1.04316	0.00388997	0.040542
PMO003875	GPSM2	1.09575	0.000104621	0.00273883
PMO003879	DEN1B	1.48444	0.000146556	0.00351269
PMO003892	ODR4	1.06385	0.00136078	0.0195068
PMO003894	RING2	1.77958	1.07037e-06	7.15663e-05
PMO003922	DCOR	-1.60454	1.73917e-07	1.56422e-05
PMO003931	MPSF	1.50923	1.48631e-06	9.30339e-05
PMO003946	CLCF1	1.13497	0.00371795	0.0394663
PMO003960	FRIH	-1.08174	0.000800838	0.0128758
PMO003973	SNX33	-0.975389	0.000149616	0.00355789
PMO003974	LIGO1	1.16329	0.000543951	0.00966977
PMO004008	NEUA	-0.905502	4.22762e-05	0.00137156
PMO004015	PARVB	1.05114	0.000426896	0.00811281
PMO004018	TRXR1	-1.79191	6.84557e-06	0.000318898
PMO004028	CCNT1	-0.663844	0.00136144	0.0195068
PMO004083	MMP9	-1.38563	0.000477602	0.00876473
PMO004098	PCIF1	-0.647917	0.00388927	0.040542
PMO004113	PSD11	-1.27222	3.04695e-07	2.53932e-05
PMO004121	U5S1	-0.736813	0.000373179	0.00732728
PMO004145	IKBZ	-1.09723	0.00170887	0.0227616
PMO004156	WFS1	0.842469	0.00413544	0.0420205
PMO004167	TRM44	-1.07483	0.000786365	0.0127332
PMO004187	ACBG2	1.19006	0.00131066	0.0189889
PMO004218	S43A3	1.50128	0.000171536	0.00395491
PMO004231	NR4A1	1.03337	0.00459872	0.0449675
PMO004250	OSER1	-1.82993	1.89248e-08	2.56586e-06
PMO004258	TNNC2	0.935905	0.00197736	0.0251927
PMO004267	JPH2	1.19207	0.00197356	0.0251795
PMO004291	VPS51	-0.951906	0.00263839	0.0310858
PMO004295	SMBP2	-1.01734	0.00363396	0.0388622
PMO004311	ARI5A	-1.34304	5.00265e-05	0.0015563
PMO004324	LIPE	-1.75288	5.19829e-07	3.87059e-05
PMO004328	MAOM	1.23979	0.00126482	0.0184721
PMO004349	CTNA3	1.1263	0.00432133	0.0431374
PMO004353	PBLD	0.866351	0.00229219	0.0284457
PMO004391	PRP18	-1.05802	5.77035e-06	0.000281286
PMO004408	ENPP4	1.12382	0.000151935	0.00358488
PMO004413	UCP4	1.4304	1.3658e-05	0.000548981
PMO004476	CATB	-1.52808	1.47872e-07	1.37068e-05
PMO004495	SF3B4	-0.94132	0.000152805	0.00359606
PMO004509	CERS2	-0.836041	0.00133017	0.0191798
PMO004529	PRR5L	-0.946091	0.00408836	0.0417757
PMO004555	CHD6	1.10024	0.00193377	0.0248881
PMO004573	IF2B2	-2.24334	3.26655e-13	2.28257e-10
PMO004597	GPDA	1.19947	5.79046e-06	0.000281286
PMO004606	ACVR1	-0.64053	4.26168e-05	0.00137769
PMO004670	HEMGN	1.10548	0.000818104	0.0130839
PMO004729	WNK2	1.07122	0.000211526	0.00463882
PMO004732	OS9	-0.748734	0.00527578	0.0490418
PMO004741	PALMD	2.1159	3.75973e-09	7.11529e-07
PMO004747	TRM13	0.877554	0.00421033	0.0424491
PMO004817	CSR2B	0.720976	7.28995e-05	0.00210228
PMO004834	MYH1	1.43178	1.65609e-05	0.000637455
PMO004843	FXL17	-1.2299	0.000440313	0.00824525
PMO004845	PRS10	-0.825032	0.00102305	0.0156993
PMO004860	EAA2	-1.99188	1.51477e-06	9.30339e-05
PMO004871	ZN536	1.85274	3.33486e-06	0.0001814
PMO004901	UCKL1	-0.858577	0.0011833	0.0175598
PMO004906	FNDC4	0.848732	0.00141045	0.0200509
PMO004995	TUTLA	-1.20613	0.000112311	0.00289018
PMO004998	CADM3	1.25971	0.000972566	0.0151102
PMO005006	MBB1A	-0.877897	0.00378247	0.0399535
PMO005012	NOL6	-0.990765	0.000751606	0.0123108
PMO005039	CADH8	1.13816	0.00381692	0.0401356
PMO005081	UBL7	-1.05227	0.000186073	0.00419425
PMO005125	TRI35	-1.0334	0.00260696	0.0307953
PMO005203	ZN628	-1.57842	1.50216e-06	9.30339e-05
PMO005286	TALDO	-1.67285	8.32016e-07	5.76949e-05
PMO005287	NAL12	1.11361	0.00475385	0.0459404
PMO005338	M21D2	1.35538	0.000229374	0.00496104
PMO005393	MLP3A	-0.948248	5.2919e-06	0.00026413
PMO005396	CTL2	-0.948713	0.000981344	0.0151866
PMO005560	PTHD3	-2.32501	1.40891e-17	8.94475e-14
PMO005687	SSRB	-1.41858	0.000115659	0.0029451
PMO005781	3HIDH	0.661651	0.00243184	0.0295348
PMO005793	CYC	0.692734	0.00538412	0.0497551
PMO005840	RAB18	-0.845076	0.00131428	0.019011
PMO005879	DPS1	1.61126	5.94658e-09	9.82158e-07
PMO005889	PI3R4	-1.02268	0.000135123	0.00329963
PMO005902	HXA10	1.33949	4.7115e-05	0.00149126
PMO005940	LAR4B	1.19682	0.00170886	0.0227616
PMO005962	NUCB2	-0.762371	0.000737035	0.012151
PMO005974	KIF25	-1.63896	7.21635e-05	0.00208769
PMO005987	ACTS	0.914893	0.00330768	0.0363494
PMO005990	TSNAX	-1.03164	0.000664427	0.0111359
PMO006035	VNN2	-1.93623	3.16615e-07	2.61466e-05
PMO006057	GTR12	1.50731	6.92468e-05	0.00202263
PMO006064	TM242	0.653134	0.0022031	0.0274903
PMO006078	K0408	1.35279	0.000368428	0.00726478
PMO006079	NUP43	-0.947636	6.90317e-06	0.000319941
PMO006099	LDHA	1.1541	6.76868e-06	0.000316942
PMO006108	WDR43	-1.27502	4.63567e-07	3.56269e-05
PMO006109	CLIP4	1.14826	0.00137666	0.0196938
PMO006125	AP3B2	1.14995	0.00251762	0.0300526
PMO006146	OTU7A	0.832778	0.00496662	0.0473418
PMO006180	ATL3	1.24225	0.00162311	0.0218758
PMO006191	MFGM	-1.01534	0.000169952	0.00393838
PMO006193	KLH25	0.766115	0.00347719	0.0375586
PMO006194	SO3A1	-0.780935	0.00257382	0.0304832
PMO006197	SYNEM	1.48025	1.56944e-05	0.000611879
PMO006206	RASLC	1.05881	0.00268773	0.0315443
PMO006270	PDE8A	-1.25761	0.000356579	0.00715048
PMO006282	VIP1	0.904968	0.000516206	0.00924895
PMO006287	CHD2	-1.1814	4.01757e-06	0.000212184
PMO006289	RAM	1.42519	0.000353138	0.00709713
PMO006330	SQSTM	-0.727439	0.00532849	0.0494423
PMO006336	SYNPO	2.29912	4.55987e-11	1.65687e-08
PMO006341	S30LB	0.885802	1.44072e-05	0.000569023
PMO006343	CNOT8	-0.972486	0.00191039	0.0247208
PMO006355	FAF2	-1.13396	9.8989e-06	0.000432316
PMO006362	PDLI7	0.772887	0.00233711	0.0287451
PMO006381	S26A2	1.5641	0.000172354	0.00395572
PMO006385	ADA1B	-1.29326	7.67123e-05	0.0021845
PMO006424	MYOTI	2.19223	3.10638e-14	2.82184e-11
PMO006436	MYOZ3	2.06567	3.05529e-14	2.82184e-11
PMO006446	NDST1	0.895522	0.00145051	0.0204286
PMO006447	S36A1	1.05659	0.00462339	0.0451601
PMO006468	GL8D1	-0.787547	0.00371239	0.0394663
PMO006470	TNNC1	0.999215	0.000888282	0.0140089
PMO006471	PPM1M	-0.949607	0.00149164	0.0206872
PMO006480	UBP4	-0.697453	0.00202815	0.0256955
PMO006501	TMM43	-1.44992	1.36379e-07	1.29049e-05
PMO006546	CAV3	1.89764	1.51068e-08	2.17826e-06
PMO006558	KCTD6	-1.00355	0.00015051	0.00356446
PMO006565	U3IP2	-1.29182	0.000222306	0.00484276
PMO006568	TM115	-0.973496	0.000877751	0.0138911
PMO006580	HEM1	-1.1473	0.000365861	0.00725651
PMO006591	BRPF1	-0.840377	9.33986e-05	0.00253264
PMO006600	SEM3D	1.27185	0.000448932	0.00835169
PMO006627	NO66	-1.47233	2.11395e-06	0.000124695
PMO006640	SPTN5	-1.36032	1.13446e-05	0.000474906
PMO006668	FCF1	-1.26996	1.18937e-06	7.71728e-05
PMO006672	ZC21C	-1.16359	0.00378796	0.039965
PMO006687	CIA30	0.662705	0.00424044	0.0425275
PMO006689	ZN106	1.7419	9.39615e-08	9.39545e-06
PMO006699	FA98B	-0.780619	0.00191854	0.024791
PMO006715	ADCK1	0.805548	0.000423093	0.00807433
PMO006723	SRP54	-0.700667	0.00474102	0.0458652
PMO006759	ACTA	0.631833	0.00150972	0.0208741
PMO006761	PANK1	-0.767815	0.00160019	0.0216634
PMO006778	P4K2A	-0.659696	0.00525686	0.0490093
PMO006781	PGAM1	0.791265	0.000261112	0.00554191
PMO006783	PPRC1	-1.1286	5.03265e-07	3.80971e-05
PMO006795	5NTC	-2.04394	8.67882e-11	2.91994e-08
PMO006818	PRDX3	0.887795	0.000322807	0.00660445
PMO006826	PPR3C	2.43936	2.42977e-11	9.3796e-09
PMO006832	KAZD1	1.19755	0.00268491	0.0315443
PMO006847	LGI1	1.50185	8.50161e-05	0.00239645
PMO006850	EXOC6	1.54211	1.04756e-05	0.00044887
PMO006857	GPAT1	1.53051	5.1409e-05	0.00158233
PMO006878	GLYG	0.725968	0.000528844	0.00945674
PMO006885	RAP2B	-1.77117	1.48606e-08	2.17732e-06
PMO006886	ARHGQ	-1.14184	0.000659594	0.0110753
PMO006896	EFGM	0.674773	0.00386128	0.0404566
PMO006913	NDUB5	1.04887	0.000456147	0.00842343
PMO006916	SENP5	-0.870624	0.00175595	0.0232523
PMO006925	IF4E2	-1.11208	0.000125832	0.00313166
PMO006926	S12A9	-1.14043	0.000285245	0.00592944
PMO006932	P63	1.25168	0.00147575	0.0206484
PMO006936	CCD50	1.52495	3.65409e-05	0.00124321
PMO006952	NEP	2.20436	8.21873e-11	2.8715e-08
PMO006960	KCAB1	1.17108	0.00047727	0.00876473
PMO006983	S22AG	1.88527	1.32217e-09	2.79315e-07
PMO006989	SNX3	0.792907	0.000539466	0.00960884
PMO007011	MCE1	1.2637	3.8529e-05	0.00126811
PMO007025	CX7A2	1.14733	2.51709e-06	0.000146572
PMO007040	DYST	1.56489	5.14423e-09	8.81702e-07
PMO007044	KLH31	1.26906	0.000903102	0.0142162
PMO007048	GSTA3	1.29128	0.00029399	0.00609727
PMO007050	NDUF4	1.28968	0.000162223	0.00379802
PMO007052	FBXL4	-1.28786	0.000559116	0.0099006
PMO007059	LAMA4	1.24095	0.000885916	0.0139959
PMO007102	GPR56	-0.664968	0.004506	0.0442575
PMO007107	F192A	1.10625	0.00256587	0.0304286
PMO007131	OSGI1	0.791514	0.0051568	0.0486442
PMO007132	S7A6O	-0.866558	0.00193775	0.0248975
PMO007143	PAPD5	-0.68333	0.00169292	0.0226487
PMO007162	KPBB	0.858868	0.00382047	0.0401356
PMO007173	BCAR1	-1.0256	1.11418e-05	0.000468576
PMO007176	MTHSD	1.00248	0.00363638	0.0388622
PMO007177	MT1	-1.56386	6.63096e-05	0.00194937
PMO007186	S38A6	-0.904559	0.00270778	0.0315822
PMO007201	PTN1	-1.15707	0.000368677	0.00726478
PMO007210	CSTF1	-0.598454	0.00175982	0.0232696
PMO007215	PEPL1	1.02497	5.0931e-06	0.000255612
PMO007241	GMEB2	-0.778452	0.00344859	0.0374277
PMO007245	SRXN1	-1.10344	0.0017683	0.0233477
PMO007247	TBC20	-0.730547	0.00432024	0.0431374
PMO007249	MYLK2	-2.07186	1.29309e-07	1.24962e-05
PMO007269	RBM38	0.886163	0.000743944	0.0122223
PMO007282	TPX2B	-1.31177	0.000362876	0.00722011
PMO007287	NELFD	0.920854	2.53367e-05	0.000935606
PMO007289	DOK5	1.98081	9.38578e-08	9.39545e-06
PMO007303	TPPC4	-0.901676	0.000583911	0.0102201
PMO007313	CE164	-1.05233	0.000486856	0.00887116
PMO007352	DCPS	-1.01924	0.000210144	0.00462382
PMO007369	GRM1B	1.44868	3.75665e-06	0.000203128
PMO007407	RAI2	-0.876987	0.00239779	0.0293551
PMO007419	RAB20	-1.19364	0.00224282	0.0279476
PMO007424	DCNL2	0.868957	0.000974745	0.0151102
PMO007450	ODPA	0.59535	0.00163641	0.0220224
PMO007456	IL1R2	-1.28028	0.000835095	0.0133088
PMO007461	CLCN4	2.43055	2.94546e-10	7.64472e-08
PMO007494	COPD	-0.707658	0.000602091	0.0103073
PMO007505	BACE1	-0.804158	0.00275698	0.0319095
PMO007508	SCN4B	1.91531	1.05505e-06	7.15232e-05
PMO007516	DIXC1	0.983878	0.000952229	0.0148626
PMO007518	HSPB2	1.41235	1.20723e-05	0.000493987
PMO007545	PKNX2	0.759237	3.67708e-05	0.00124637
PMO007547	C1QT5	1.15247	0.00417724	0.0422562
PMO007563	MUC18	0.89064	0.000771138	0.0125763
PMO007569	UBE4A	-0.72647	0.00268002	0.0315354
PMO007592	RSLBA	-1.55782	5.40099e-05	0.00162999
PMO007638	RAB30	-1.37287	5.71458e-06	0.000281286
PMO007642	MED17	-0.659734	0.00490565	0.0470045
PMO007651	PDS5B	1.13169	0.00188615	0.0244768
PMO007656	TF3A	-0.792358	0.000694947	0.0115621
PMO007662	TM135	1.25043	0.000282694	0.00588989
PMO007675	ATP9A	1.11067	0.00317293	0.0354467
PMO007685	CATZ	-0.927712	0.000275847	0.00580045
PMO007690	PSA7	-0.917608	0.000629285	0.010665
PMO007702	SRMS	1.15932	0.00402396	0.0413503
PMO007711	TNF6B	-1.43662	0.000373696	0.00732728
PMO007717	F110A	-1.14732	0.00336946	0.0368329
PMO007754	F131B	-1.31535	4.92862e-05	0.00153854
PMO007767	CCD80	1.05612	0.00294557	0.033609
PMO007772	CASQ2	2.01111	3.42001e-16	6.21347e-13
PMO007775	POPD2	1.29783	0.000147715	0.00352191
PMO007784	TNR1A	-1.82274	1.15639e-06	7.6463e-05
PMO007806	ABHDA	1.12575	9.79085e-06	0.000431748
PMO007814	MBOA5	-1.10842	0.000904556	0.0142162
PMO007819	IGS11	2.21675	8.59772e-08	8.87519e-06
PMO007827	S2533	1.13729	9.20264e-07	6.28547e-05
PMO007854	AGRL3	1.31499	0.00130993	0.0189889
PMO007911	EGF	1.78434	4.40133e-06	0.000228467
PMO007912	GAR1	-0.895564	0.00147828	0.0206484
PMO007962	MYG	1.33435	0.000128603	0.00317454
PMO007963	RTCB	-0.741914	0.00158448	0.0215794
PMO007973	NDUA6	1.4627	0.000116052	0.0029451
PMO007978	CP2D4	1.19909	0.00259007	0.0306356
PMO007990	PMM1	1.33973	9.01496e-05	0.00247807
PMO008044	GPC4	0.78775	0.00450662	0.0442575
PMO008055	DKC1	-1.00814	2.69723e-05	0.00099197
PMO008097	MAFF	-1.21222	0.00161575	0.0218415
PMO008108	RHES	1.34802	0.000716729	0.0118378
PMO008115	PWP1	-0.681467	0.00347015	0.0375586
PMO008122	3BP1	-1.12673	0.00350368	0.037755
PMO008149	RAB2A	-0.983974	0.0020419	0.0257978
PMO008152	RM53	0.691896	0.00440992	0.0437811
PMO008166	SDCB1	-1.04616	0.000974643	0.0151102
PMO008172	RM15	0.733225	0.00104972	0.0160533
PMO008190	HOT	0.847565	0.00242084	0.0294784
PMO008232	RCL1	-1.23553	1.18992e-05	0.000489962
PMO008235	BT1A1	0.921621	0.0051954	0.0487652
PMO008308	MERTK	-1.01306	0.000437697	0.00821495
PMO008312	IF2M	0.66333	0.00409513	0.0417979
PMO008324	STUM	1.09782	0.00102312	0.0156993
PMO008326	TCPB	0.948538	0.000387177	0.00754747
PMO008329	PUS10	1.06938	0.00389206	0.040542
PMO008358	PARP1	0.762728	0.000679807	0.0113727
PMO008361	ASPP2	-1.32968	1.79866e-06	0.000108205
PMO008382	AHSA2	0.972299	0.000572261	0.0100791
PMO008385	PLCB1	1.24933	1.47816e-05	0.000578777
PMO008404	IP3KB	1.12532	0.00034018	0.0068671
PMO008410	WDR26	-1.21835	6.25534e-06	0.000297505
PMO008439	PPR3A	1.18677	0.000419051	0.00805512
PMO008454	TB22A	1.14036	0.00109303	0.0164935
PMO008459	TM117	1.49357	1.94254e-09	4.01046e-07
PMO008485	ENOA	0.781877	1.39696e-05	0.000556578
PMO008514	PHF13	1.19878	1.63702e-06	9.98031e-05
PMO008517	PARK7	0.71493	0.00116163	0.017277
PMO008535	GBRD	1.31604	0.00101822	0.0156993
PMO008552	CHERP	-0.781275	4.8047e-05	0.00151024
PMO008558	ENP1	-0.975212	0.000272317	0.00573951
PMO008577	UB2R1	-0.923501	0.000602719	0.0103073
PMO008591	STK11	1.03652	0.00017984	0.00409439
PMO008603	TRPC5	1.30276	0.0009606	0.0149676
PMO008604	PGK	0.674735	0.00135343	0.0194534
PMO008607	UPP	-1.91934	1.13966e-09	2.52505e-07
PMO008612	ASB12	1.15622	0.00021022	0.00462382
PMO008652	ARHG9	0.917147	0.000555663	0.00985868
PMO008680	CD38	1.19424	0.00234821	0.0288258
PMO008686	MED28	-0.765459	8.72025e-05	0.0024204
PMO008748	MAP7	0.966931	0.000514022	0.00922801
PMO008750	MSPD1	-0.985803	0.000187406	0.00421386
PMO008777	PACN1	1.18007	0.00444032	0.04392
PMO008798	GUC1B	1.46136	1.97754e-05	0.000745394
PMO008804	WNT2B	2.34597	1.04728e-10	3.39768e-08
PMO008853	TRAK1	1.14086	0.000453248	0.00840266
PMO008867	CUL1	-0.697509	0.0046787	0.0454559
PMO008877	KCNT1	1.12338	0.00317761	0.0354467
PMO008881	RAB14	-0.812119	0.00503433	0.0477586
PMO008903	PSMD5	-0.59733	0.00270351	0.0315822
PMO008909	REXO4	-0.687559	0.00491571	0.0470045
PMO008917	ASB10	1.46855	1.03673e-05	0.000446336
PMO008929	PTN23	-0.905134	0.000270635	0.00571733
PMO008932	TSNA1	-0.852857	0.0025365	0.0301197
PMO008981	ALG11	-0.943682	0.0028457	0.0326393
PMO009012	HES1B	-1.28519	0.000576081	0.0101221
PMO009016	TRFM	-1.7341	5.95433e-06	0.000286186
PMO009020	PAQR9	1.73299	1.41907e-06	9.07806e-05
PMO009034	IRS1	-1.34467	0.000100596	0.00265643
PMO009044	PCOC2	1.03404	0.00273612	0.0317838
PMO009046	WDFY1	-1.04509	0.000172442	0.00395572
PMO009093	SHC1	-0.68879	0.00402393	0.0413503
PMO009102	SRSF7	1.21032	7.32721e-05	0.00210634
PMO009108	RAB1A	-0.743728	0.000266997	0.0056536
PMO009121	VPS54	-1.16851	0.00114094	0.0171471
PMO009123	M3K4	1.04559	0.00410467	0.0418483
PMO009127	GRP3	1.65153	5.60737e-07	4.10785e-05
PMO009136	IF4A3	-0.761659	0.00436169	0.0433972
PMO009137	GALM	1.44526	4.66711e-07	3.56269e-05
PMO009174	RN126	-0.954322	0.000164802	0.00384703
PMO009175	RPOM	0.886934	0.000141719	0.0034148
PMO009199	GLNA	-1.85118	4.46293e-09	7.94927e-07
PMO009205	UCK2	-1.14542	0.000712918	0.0117963
PMO009222	PACE1	-0.915543	0.000367538	0.00726478
PMO009231	CPZIP	1.99803	1.1975e-10	3.75106e-08
PMO009254	ADPRH	0.606956	0.00511008	0.0483038
PMO009256	MINA	-1.24535	0.000435235	0.00820264
PMO009267	PDCD6	-1.0042	0.000599131	0.0103073
PMO009268	TEX10	-0.717813	0.00277011	0.0320149
PMO009324	ORNT1	1.21856	4.89445e-05	0.00153314
PMO009362	RM13	1.2529	0.00106288	0.0161728
PMO009365	SNTB1	-1.59198	5.77213e-06	0.000281286
PMO009385	SMYD1	1.58685	5.45034e-14	4.50099e-11
PMO009388	RMD5A	-1.40237	1.18471e-09	2.56235e-07
PMO009398	LST2	-1.15194	0.000190316	0.00426873
PMO009412	THNS2	0.953163	0.00249059	0.0297884
PMO009451	SEM3C	1.68011	1.192e-05	0.000489962
PMO009488	PRR33	2.28803	9.53953e-14	7.22143e-11
PMO009502	RINI	-1.06853	0.000123603	0.00310167
PMO009510	CK024	-0.705629	0.00400251	0.0412897
PMO009519	ZN622	-0.902481	0.00289051	0.0330281
PMO009541	SBK2	2.2638	2.60823e-09	5.15068e-07
PMO009582	CDK1	-1.28958	0.000361497	0.00721722
PMO009584	MMRN2	1.32731	0.000105665	0.00275822
PMO009590	FZD9	0.931967	0.00215962	0.0270593
PMO009643	ODF2L	1.13463	0.00504245	0.047764
PMO009650	TF2B	-0.675963	0.00143473	0.0202691
PMO009651	TTLL7	0.796151	0.00491466	0.0470045
PMO009656	TNNT3	1.06938	4.54396e-06	0.000233205
PMO009669	TNNI2	1.01601	0.000606982	0.0103449
PMO009712	P2RY2	1.01965	0.00371897	0.0394663
PMO009717	TR19L	1.76302	2.55156e-06	0.000147633
PMO009718	SERPH	1.43018	3.0485e-05	0.00108174
PMO009727	S41A1	-1.17168	0.000470443	0.00866837
PMO009740	AMPD1	1.45721	1.06561e-05	0.000454459
PMO009748	KCD20	-1.27621	1.34463e-07	1.28575e-05
PMO009751	CDN1A	-0.885277	0.00310843	0.0348284
PMO009809	SRPK2	2.12951	2.88378e-10	7.64472e-08
PMO009829	LIMK1	-1.34784	4.48584e-05	0.00143991
PMO009858	ANX11	-0.774569	0.00187329	0.0244076
PMO009862	AES	0.909029	0.000404786	0.00785457
PMO009878	SAFB1	1.01975	6.87451e-05	0.00201445
PMO009892	BNIP3	-1.6487	1.93151e-10	5.65994e-08
PMO009914	DUPD1	1.68818	1.28464e-05	0.000518652
PMO009923	DS13B	0.892394	9.17775e-05	0.00250362
PMO009937	SIX1B	-0.943723	0.000124073	0.0031049
PMO009945	TRM5	-0.813656	0.00203257	0.0257157
PMO009972	P3C2B	1.39124	3.74854e-05	0.00125541
PMO009978	EKI2	-1.69792	9.52273e-06	0.000421973
PMO009988	KY	3.28568	1.96934e-17	8.94475e-14
PMO009991	TBCC1	-1.11778	5.4224e-05	0.00163103
PMO009995	TRFE	-1.17405	0.00240315	0.0293812
PMO010036	KDEL1	-1.32961	9.69169e-05	0.0025818
PMO010037	MT21C	-2.07943	1.177e-08	1.75276e-06
PMO010049	THIM	-0.785177	0.00130528	0.0189714
PMO010053	HDHD2	0.899594	0.000793422	0.0127792
PMO010056	SIA8E	1.23254	0.00153281	0.0210758
PMO010104	PRELP	1.29071	0.00056366	0.00996164
PMO010121	LAAT1	-1.77881	1.31601e-06	8.47845e-05
PMO010135	THIO	-0.943602	0.00323963	0.0358757
PMO010182	ACOX3	-1.22473	0.000456223	0.00842343
PMO010218	CB042	-0.90666	0.000295851	0.00612189
PMO010222	KANL3	-0.922097	3.2637e-05	0.00113158
PMO010238	SAS10	-1.12792	0.000184931	0.00418461
PMO010239	RUFY3	-0.863216	0.00248356	0.0297884
PMO010242	NUP54	-1.19482	4.52851e-06	0.000233205
PMO010249	TARSH	1.24806	8.54744e-05	0.00239645
PMO010256	M3KCL	-1.11163	0.00444809	0.04392
PMO010286	KAD6	-0.960784	0.002981	0.033905
PMO010308	HS3S5	1.94584	8.96377e-07	6.1687e-05
PMO010309	ZUFSP	-0.911797	0.00318225	0.0354467
PMO010315	BROMI	1.17457	0.00232453	0.0286903
PMO010341	GRAM3	-1.08148	0.00277762	0.0320609
PMO010426	TERA	-1.19364	9.62096e-05	0.00257049
PMO010439	MET7A	1.59705	5.3004e-07	3.91454e-05
PMO010453	ADPRM	1.22359	3.1859e-06	0.00017755
PMO010528	MCAF1	0.943412	3.22043e-05	0.00112086
PMO010551	FSD1L	0.878819	0.000141259	0.00341275
PMO010555	ZN462	1.00315	0.00526025	0.0490093
PMO010556	RD23B	-1.35144	4.52927e-05	0.00144364
PMO010638	MEF2C	1.58448	7.8706e-05	0.00223408
PMO010672	IKZF5	-0.929253	0.00174667	0.0231631
PMO010674	RPA49	-0.810423	0.00302068	0.0342143
PMO010678	ZCHC7	-1.09803	0.00485217	0.0466425
PMO010793	MIA3	-0.811725	3.46324e-05	0.00119167
PMO010807	PLXA4	1.03468	0.000337784	0.00683392
PMO010808	PLXA4	1.05803	0.0032424	0.0358757
PMO010857	MKLN1	-1.04037	1.0909e-05	0.000463071
PMO010862	VCO3	-1.03819	0.00385347	0.0404214
PMO010878	S35F6	-1.27197	0.000165163	0.00384703
PMO010883	PLCE	1.09263	1.4695e-05	0.000577874
PMO010934	GLMPA	-1.42628	2.59855e-06	0.0001494
PMO010976	FRIH	-1.9581	5.82794e-07	4.20167e-05
PMO011384	RFTN2	1.576	1.1652e-05	0.000483692
PMO011387	TRAK2	1.0892	0.00490176	0.0470045
PMO011432	MYO10	1.07233	0.000493473	0.00892971
PMO011437	SPEG	1.07187	0.00106286	0.0161728
PMO011472	STEA3	1.20529	0.000100301	0.00265636
PMO011480	NXPH2	1.29122	0.00151439	0.0209069
PMO011484	RBM43	-0.980816	0.000122688	0.00308725
PMO011485	NEBU	0.61404	0.00309516	0.0347976
PMO011500	ALS2	-1.65074	3.88138e-09	7.1956e-07
PMO011511	IQCB1	0.782474	0.00143305	0.0202691
PMO011519	SATB2	1.16906	0.00270834	0.0315822
PMO011549	ANKZ1	-0.779836	0.00347452	0.0375586
PMO011550	PLCD4	1.72055	3.16522e-08	3.93875e-06
PMO011556	BCS1	0.867906	0.000229226	0.00496104
PMO011584	PLCL1	1.48332	3.5569e-05	0.0012147
PMO011590	BZW1	-0.993232	5.156e-05	0.00158233
PMO011608	TITIN	1.42227	6.75496e-07	4.79092e-05
PMO011619	GP155	1.37783	6.14763e-05	0.00183099
PMO011635	PTPRN	-1.09736	0.00469813	0.0455473
PMO011638	CNPD1	-1.47019	1.93351e-08	2.58295e-06
PMO011644	LFG3	-0.854162	0.00180862	0.0237421
PMO011658	DIRC2	-1.07447	9.78046e-05	0.00259783
PMO011682	NIF3L	-0.915298	0.00301648	0.0342093
PMO011695	BIN1	1.76837	4.75429e-08	5.60883e-06
PMO011718	HNMTL	1.98121	9.76531e-09	1.47847e-06
PMO011729	UBXN4	-0.961597	0.000512079	0.00921134
PMO011738	GPD1L	-1.23881	0.00187544	0.0244076
PMO011745	CTR9	-1.17995	3.80199e-05	0.0012559
PMO011746	AMPD3	-1.65655	7.55228e-06	0.000345922
PMO011773	URB2	0.776439	0.00270785	0.0315822
PMO011786		1.20829	0.00253079	0.0300912
PMO011831	MSH2	-1.06688	0.000449579	0.00835169
PMO011843	GINM1	-0.829157	0.0023213	0.0286894
PMO011856	TUB	0.898113	0.00424049	0.0425275
PMO011864	PDCD2	-1.02235	0.00118496	0.0175598
PMO011867	TXLNB	0.891689	0.00165746	0.0222399
PMO011876	TIAM2	-1.11404	0.00337884	0.0368468
PMO011895	HEAT1	-0.662069	0.00453129	0.0444037
PMO011898	LMBL3	-0.604619	0.00321906	0.0357481
PMO011899	COPB	-0.959436	0.000134613	0.00329602
PMO011904	ESR1	1.7954	8.19725e-06	0.000372319
PMO011926	TNR6C	0.863344	0.00434924	0.043344
PMO011933	KPRA	0.59028	0.00307555	0.03462
PMO011951	NMDE3	1.02025	0.00104039	0.0159374
PMO011963	PPCT	-1.2246	0.00115962	0.017277
PMO011983	MP2K6	0.839878	0.00417663	0.0422562
PMO011992	NPL4	-0.929131	0.000587523	0.0102439
PMO011998	TIMP2	1.05322	4.29467e-07	3.42217e-05
PMO012003	DIC	1.31088	2.84157e-05	0.0010284
PMO012023	EPN3	1.59952	1.51574e-06	9.30339e-05
PMO012027	SOCS3	-0.985378	0.00415707	0.0421931
PMO012028	HGS	-0.874652	0.000211923	0.00463882
PMO012036	GPC5C	-2.86675	6.15039e-12	3.1039e-09
PMO012042	AP4AT	-1.07223	0.00198368	0.0252378
PMO012047	UBP36	-0.846393	0.00248901	0.0297884
PMO012054	CBX4	-1.0645	0.00107205	0.0162038
PMO012085	AKAP6	1.81032	1.452e-06	9.15967e-05
PMO012086	AP4S1	1.04181	0.00439565	0.0436872
PMO012099	ARGI2	-1.21962	0.00100371	0.0155062
PMO012111	TMM62	1.04716	0.00153553	0.0210758
PMO012131	PEX16	-0.635709	0.00330343	0.0363494
PMO012134	AMRA1	-1.11811	1.87323e-08	2.56586e-06
PMO012175	RAPSN	-1.00007	0.00480811	0.0463169
PMO012188	TGFB3	0.810624	0.00230505	0.0285662
PMO012204	PRS6A	-0.886692	0.00219957	0.027484
PMO012226	P2RX1	0.996004	0.00527274	0.0490418
PMO012249	LR75A	0.862419	0.00178642	0.0235527
PMO012254	PEDF	1.30656	9.49368e-05	0.00255795
PMO012276	NLE1	-1.00266	0.00113091	0.0170368
PMO012301	SGSM2	0.736968	0.00359299	0.03858
PMO012339	YPEL2	1.14233	0.00477803	0.046076
PMO012340	WSCD1	1.7635	3.80306e-06	0.000203218
PMO012345	DHR11	1.37289	0.000480155	0.00878944
PMO012359	NUP88	-0.940848	0.00196319	0.0251023
PMO012381	SEN54	-0.815948	0.0028027	0.0322683
PMO012383	K0195	1.04339	0.000110478	0.00285108
PMO012395	TOB1	1.36737	6.4731e-07	4.63005e-05
PMO012400	UTP6	-0.876956	0.0024819	0.0297884
PMO012409	CCG1	0.672059	0.0012324	0.0181445
PMO012411	KPCA	0.998752	0.00377928	0.0399535
PMO012417	BORG4	-1.76568	2.40408e-08	3.07586e-06
PMO012420	CC137	-0.835578	0.00307221	0.03462
PMO012425	CHMP6	-1.48966	1.60214e-08	2.23905e-06
PMO012434	PPR27	-1.03776	0.00361286	0.0387019
PMO012440	MADL2	1.86225	2.06477e-08	2.71832e-06
PMO012456	DRS7C	1.79556	7.74355e-10	1.86869e-07
PMO012472	S39AB	-1.29444	4.09097e-05	0.00133198
PMO012487	PDIA1	-0.858983	3.71548e-05	0.00125153
PMO012535	MY18A	0.980911	0.000128593	0.00317454
PMO012549	CTNS	-2.01705	3.21728e-08	3.93917e-06
PMO012557	BCAS3	-1.01076	3.2142e-05	0.00112086
PMO012563	AKAP1	0.943	0.000752147	0.0123108
PMO012568	CLU	1.2431	2.52864e-07	2.18763e-05
PMO012571	RNFT1	0.927833	0.000588944	0.010249
PMO012580	LAT4	-1.09159	0.000137561	0.00334119
PMO012588	GIT1	-0.832981	0.00126276	0.0184721
PMO012622	MAF	1.39749	0.000161943	0.00379802
PMO012629	GFOD2	-1.02527	7.44489e-05	0.00213342
PMO012634	RBP10	-0.818963	0.002052	0.0258535
PMO012642	FHOD1	-0.766295	0.00404992	0.0415231
PMO012644	SETD6	-1.51216	3.31589e-05	0.00114531
PMO012655	CPSF5	-0.895776	0.00373635	0.0396044
PMO012657	CP070	-1.10042	3.78667e-05	0.00125541
PMO012668	CBLN1	-1.24573	0.00261369	0.0308347
PMO012669	N4BP1	-1.00145	0.000246349	0.00530293
PMO012671	NETO2	1.24897	0.00135032	0.0194394
PMO012687	BBS2	-0.964095	0.00367433	0.0391297
PMO012692	COG4	-0.797087	0.00240824	0.0294038
PMO012748	RAD54	1.59215	4.37078e-06	0.000228185
PMO012751	FOXD2	-1.25687	8.66721e-05	0.00241512
PMO012758	NLTP	0.755292	1.43731e-07	1.34603e-05
PMO012760	CPT2	0.642078	0.00346995	0.0375586
PMO012765	ACO11	1.49109	1.28164e-05	0.000518652
PMO012793	AAPK2	1.56359	5.12334e-05	0.00158233
PMO012794	OSBL9	-0.922166	0.000424909	0.00809198
PMO012798	CDN2C	1.17896	0.000324507	0.00662432
PMO012811	CP4B1	1.42402	0.000227669	0.00494772
PMO012838	KLH34	1.02604	0.00274393	0.0318338
PMO012842	M3K15	-0.728207	0.00465667	0.0453389
PMO012877	VEGFD	-1.73616	2.94686e-06	0.000166269
PMO012888	CDC16	-0.981067	0.000643229	0.010881
PMO012899	MFSD9	-0.791441	0.00294875	0.033609
PMO012901	NNRD	0.919899	0.00153562	0.0210758
PMO012930	K0930	-1.26879	0.000334279	0.00677811
PMO012940	CHPT1	-0.937318	0.000375514	0.00733585
PMO013000	PKDRE	1.07221	0.00147976	0.0206484
PMO013009	AK1BA	-1.60419	2.9065e-05	0.00104358
PMO013063	CECR5	1.23105	0.00179494	0.0236308
PMO013067	LYRM5	1.10654	0.0042402	0.0425275
PMO013070	CCD91	1.42987	1.81005e-05	0.000687971
PMO013110	AVID	-1.1855	0.00418382	0.0422757
PMO013113	APH1A	-1.06125	0.000195622	0.00433812
PMO013172	BRX1	-1.5547	6.80349e-07	4.79092e-05
PMO013199	XPOT	-0.899906	0.00044221	0.00824854
PMO013203	CAND1	-0.935312	0.000280608	0.00588694
PMO013213	TBC15	-1.19937	1.62385e-07	1.49001e-05
PMO013226	SOCS2	-2.10556	3.25228e-08	3.93917e-06
PMO013252	CPSF6	-0.680061	0.00156131	0.0213598
PMO013259	CRADD	-1.65761	6.29384e-06	0.000297777
PMO013263	TMEM5	0.674587	0.00011396	0.0029161
PMO013290	RGP1	-0.755844	0.00304588	0.034437
PMO013291	CAH9	1.67531	9.3167e-09	1.43446e-06
PMO013299	RAD1	-0.966694	0.00447867	0.0441739
PMO013449	MTUS1	1.69681	1.39428e-05	0.000556578
PMO013481	BTG1	-1.70629	4.06635e-09	7.38774e-07
PMO013487	NR2C1	-0.937489	0.000125656	0.00313166
PMO013500	H110	-0.967872	0.00142666	0.020218
PMO013501	PGS2	1.06005	0.00180133	0.0236806
PMO013505	BEST3	1.77382	5.20952e-08	5.99029e-06
PMO013616	UBE4B	-1.08086	3.25798e-06	0.000179411
PMO013620	PERM1	1.66096	4.95429e-06	0.000250026
PMO013626	DVL1	1.40426	1.60375e-05	0.000622584
PMO013641	WRP73	-1.33772	3.27854e-06	0.000179411
PMO013662	NOC2L	-1.0087	0.000108575	0.00280995
PMO013677	CE104	-0.748408	0.00140014	0.0199669
PMO013733	SNX16	-1.59972	6.63195e-08	7.43761e-06
PMO013740	EYA1	1.09393	0.00355826	0.0382976
PMO013752	ASPH	1.99466	7.7414e-08	8.27328e-06
PMO013757	F92A1	1.14771	0.000868392	0.013767
PMO013759	PDP1	1.96534	7.10697e-08	7.77828e-06
PMO013781	F210A	0.943961	0.00443032	0.0438877
PMO013783	CEP76	-1.00512	0.00147536	0.0206484
PMO013793	MYOM1	0.916042	0.000785947	0.0127332
PMO013829	RTN4R	1.29181	0.00116207	0.017277
PMO013831	PESC	-0.722897	0.00247754	0.0297884
PMO013839	AP1B1	-0.60252	0.00424152	0.0425275
PMO013843	FBX21	-0.674625	0.00200973	0.0254977
PMO013846	SNF5	-0.964108	0.000342702	0.00690266
PMO013851	DDX51	-0.929526	0.00188342	0.0244763
PMO013854	DOPD	0.932676	0.0025232	0.0300797
PMO013893	ACD11	-0.946495	0.000488285	0.00887116
PMO013904	GATB	0.985184	3.78295e-06	0.000203218
PMO013921	PGDH	-1.90468	1.64806e-07	1.4971e-05
PMO013966	AADAT	0.957926	0.0023158	0.0286603
PMO013971	PIM3	-1.389	1.85129e-06	0.000110639
PMO013973	GCP6	0.882723	0.0032683	0.0360404
PMO013979	LMOD2	-1.52564	9.04741e-05	0.00247807
PMO013990	TES	-1.06313	0.00400898	0.0412897
PMO013993	IFRD1	-0.996401	0.000281835	0.00588989
PMO014000	PRIC1	1.04264	0.00407457	0.0417288
PMO014021	ATS20	1.2501	0.00166477	0.0223049
PMO014040	RXRA	-0.908965	0.00106651	0.0161833
PMO014077	PLCB	1.0332	0.00068493	0.0114373
PMO014111	RN19B	-0.864481	0.000810026	0.0130005
PMO014113	5NT1A	1.58784	2.28103e-07	2.01174e-05
PMO014158	TRI63	-1.23123	4.78515e-05	0.00150931
PMO014162	TXND5	-0.745007	0.00350042	0.037755
PMO014235	COX5B	1.06898	0.00340807	0.037121
PMO014240	HXK2	0.877567	0.00442134	0.0438465
PMO014250	AP3M2	-1.21169	1.06607e-07	1.05262e-05
PMO014265	SMRD3	1.78887	6.3362e-09	1.02782e-06
PMO014266	CHPF2	-0.882117	0.000174843	0.00399064
PMO014268	B3A2	-1.36822	3.56969e-07	2.90985e-05
PMO014277	MAP4	0.772882	0.000711336	0.0117916
PMO014310	ZBT47	1.59337	8.07189e-08	8.52617e-06
PMO014317	NCDN	-0.985719	0.000647587	0.0109343
PMO014338	SNR40	-1.03982	0.000572524	0.0100791
PMO014347	TSAP1	0.780047	0.00467703	0.0454559
PMO014351	TM39B	-1.00136	0.00396486	0.0410214
PMO014412	IL6RA	-1.65713	7.50462e-08	8.11571e-06
PMO014433	SYLM	0.600372	0.00283583	0.0325673
PMO014434	TETN	1.40681	8.53292e-05	0.00239645
PMO014446	EPDR1	0.717236	0.00286761	0.0328491
PMO014504		1.23308	0.00148833	0.0206872
PMO014518	DYLT3	0.858974	0.00144146	0.0203327
PMO014529	MDHC	1.14372	4.65268e-07	3.56269e-05
PMO014533	PNO1	-0.871683	0.000137942	0.00334152
PMO014563	UGPA	1.07674	3.57074e-08	4.26798e-06
PMO014616	ZMIZ2	1.05518	0.00206812	0.0259845
PMO014629	ANXA4	1.03726	0.00189506	0.0245574
PMO014631	ZMAT4	1.00118	0.00253002	0.0300912
PMO014655	ABEC2	0.738353	0.00430104	0.0430402
PMO014684	NUDT3	1.39582	0.000104286	0.00273797
PMO014714	ZBT38	1.27055	8.73944e-05	0.0024204
PMO014718	MOGT1	1.25021	0.000600513	0.0103073
PMO014733	LSG1	-0.701995	0.00520062	0.0487652
PMO014750	SP130	-0.753804	0.000217318	0.00474547
PMO014861	CERS2	1.77073	5.684e-09	9.56175e-07
PMO014897	EXOSX	-0.860016	0.00154375	0.0211515
PMO014915	REEP1	1.02651	0.000659286	0.0110753
PMO014919	FGRL1	1.05834	0.00344002	0.0373794
PMO014986	FBX6	-1.44651	2.75608e-05	0.00100953
PMO015018	ELL	-0.799349	0.00187328	0.0244076
PMO015024	SUGP2	0.850546	0.00400717	0.0412897
PMO015030	ABHD8	1.62478	3.89125e-05	0.0012761
PMO015031	ANO8	1.08862	0.000649162	0.0109406
PMO015033	RAB3A	1.18542	0.00170829	0.0227616
PMO015162	GDF8	1.43709	6.99684e-05	0.00203282
PMO015223	ANK3	1.1852	7.89454e-05	0.00223408
PMO015259	IDH3A	0.590531	7.48794e-06	0.000345281
PMO015262	HM20A	0.852583	0.00500524	0.04761
PMO015286	TNR21	-1.15332	3.98475e-05	0.00130207
PMO015321	TRHY	1.76041	1.42977e-05	0.000567163
PMO015341	FKBP3	0.771879	0.00537672	0.0497374
PMO015343	NIN	1.53253	1.23452e-05	0.000502888
PMO015388	PSB3	-1.14545	0.000944715	0.0147707
PMO015433	MAT1	-0.8437	0.00249221	0.0297884
PMO015440	S38A6	-0.960714	0.00450187	0.0442575
PMO015448	CSRP1	0.894907	0.000579322	0.0101594
PMO015461	AA1R	1.00965	0.00150248	0.0208056
PMO015464	DRAM2	0.641822	0.00281284	0.0323441
PMO015478	KLHL8	-1.05574	0.0004212	0.00805512
PMO015485	DHB11	-1.09966	0.00132353	0.0191143
PMO015491	NFL	1.08904	0.0031072	0.0348284
PMO015526	SDA1	-1.04955	0.000405525	0.00785457
PMO015570	TMOD1	-1.29657	5.93775e-06	0.000286186
PMO015603	PRPF3	-0.975028	0.00115828	0.017277
PMO015610	NUD17	1.11694	0.00517653	0.0487291
PMO015627	MIC1	-0.704063	0.00537295	0.0497374
PMO015642	CLYBL	0.865375	8.65804e-06	0.000391292
PMO015653	PCCA	0.679006	0.00200411	0.0254619
PMO015678	HBB	1.10184	0.00187331	0.0244076
PMO015701	NOCT	1.71986	3.44922e-10	8.70353e-08
PMO015743	PROB1	1.64039	2.36938e-05	0.000878508
PMO015771	TDH	1.71953	4.86071e-06	0.000246674
PMO015813	MYBPH	1.9072	2.4802e-08	3.12919e-06
PMO015821	IGFN1	0.914043	0.00246566	0.0297884
PMO015822	TM183	0.696	0.00465202	0.0453389
PMO015831	MYOME	0.895301	5.43993e-06	0.000270034
PMO015854	TSCOT	-1.63848	6.34527e-05	0.00187754
PMO015879	NPC1	-1.32771	1.1661e-05	0.000483692
PMO015886	AQP4	1.99603	2.3107e-08	2.99863e-06
PMO015898	MARE3	-1.34679	3.78466e-05	0.00125541
PMO015907	SASB	-0.889337	0.000430825	0.00815175
PMO015919	CAH2	0.868795	0.000860326	0.0136629
PMO015921	OSGI2	1.06406	0.00212528	0.0266658
PMO015931	NUP98	-0.646059	0.00463416	0.0452167
PMO015956	BAHD1	-1.65275	1.40605e-11	6.08217e-09
PMO015964	SCN2A	1.77273	4.02316e-07	3.2342e-05
PMO015965	SPB1	-1.07749	0.000250996	0.00537747
PMO015970	UPP2	1.67973	6.79228e-09	1.08247e-06
PMO015989	KLDC1	-0.97351	0.000116066	0.0029451
PMO016019	BAP29	-0.947591	0.000595908	0.0103073
PMO016023	DLDH	0.592592	0.00404287	0.0414977
PMO016054	H101	-1.12663	2.76931e-05	0.0010103
PMO016061	NUD13	0.824811	0.00248782	0.0297884
PMO016065	NPFF1	1.53659	0.000121204	0.00305838
PMO016075		1.12794	0.000135719	0.00330528
PMO016091	NRBP	-0.833316	0.0013909	0.0198663
PMO016102	MYLK4	2.57986	8.45511e-16	1.2801e-12
PMO016125	NEGR1	1.1641	0.00273069	0.0317613
PMO016220	P4HA1	0.627852	0.00335512	0.0367203
PMO016221	MICU1	0.81226	0.00159122	0.0216064
PMO016335	4F2	-0.930798	0.00523156	0.0488925
PMO016353	CD029	1.07523	0.00275748	0.0319095
PMO016365	IPYR2	0.637447	0.00392864	0.0407861
PMO016387	KLH33	2.18901	1.05829e-12	6.40899e-10
PMO016431	CAN1	-1.00783	0.00272306	0.0317132
PMO016452	RBM4B	-0.933962	0.000411333	0.00795011
PMO016489	MIP	-1.03876	0.00444474	0.04392
PMO016522	DGAT2	-1.57539	1.43151e-06	9.09359e-05
PMO016594		1.62328	6.48686e-06	0.000305319
PMO017009	ELP4	-1.07193	0.000780832	0.0126889

## Sheet: Pa.ru VS. Pa.mo(L)
Pa.ru VS. Pa.mo(L)						On.ta VS. Pa.mo(L)
Gene_id	gene_name	log2FoldChange	pvalue	padj		Gene_id	gene_name	log2FoldChange	pvalue	padj
PMO000001	NDUB6	2.35627	1.17125e-14	4.81775e-13		PMO000001	NDUB6	1.65027	4.93e-06	4.58e-05
PMO000010	ACPM	-2.50071	1.00061e-10	2.36383e-09		PMO000010	ACPM	-6.10847	1.85e-40	7.8e-38
PMO000019	CSKI1	2.22129	0.00171358	0.0073392		PMO000019	CSKI1	1.69312	0.0163177	0.0436077
PMO000022	MSB1A	3.53186	5.67793e-08	8.86247e-07		PMO000022	MSB1A	3.82441	4.63e-09	8.39e-08
PMO000047	KCJ12	2.20385	0.00103451	0.0047886		PMO000047	KCJ12	2.89167	5.98e-07	6.98e-06
PMO000056	RADIL	1.26473	0.00769393	0.0253301		PMO000056	RADIL	1.15099	0.00354971	0.0126292
PMO000070	BI2L1	1.1472	0.001387	0.00614368		PMO000070	BI2L1	0.97204	0.00852433	0.0257959
PMO000080	GDE1	-2.70451	5.84288e-13	1.97697e-11		PMO000080	GDE1	-1.12383	0.000119643	0.000741971
PMO000081	TMC7	1.53086	0.000258732	0.00149276		PMO000081	TMC7	1.38713	0.00283388	0.010498
PMO000107	HBAD	0.922728	0.0140538	0.0413121		PMO000107	HBAD	2.11913	6.13e-06	5.58e-05
PMO000108	TMM8A	2.42334	1.25175e-17	6.69878e-16		PMO000108	TMM8A	1.96694	1.03e-16	5.73e-15
PMO000112	CG026	-0.656093	0.00517194	0.0182532		PMO000112	CG026	-0.769506	0.00129046	0.00547835
PMO000114	UBAD1	-1.15783	0.000126638	0.000808957		PMO000114	UBAD1	-1.24651	4.52e-05	0.000319169
PMO000122	DECR2	-0.747679	0.00274788	0.0108887		PMO000122	DECR2	-0.793697	0.00144297	0.00598812
PMO000123	RFIP3	1.74307	7.73093e-06	6.93667e-05		PMO000123	RFIP3	1.34203	0.000956881	0.00424009
PMO000125	PITC1	1.99099	6.29436e-06	5.79136e-05		PMO000125	PITC1	2.05733	4.79e-06	4.47e-05
PMO000129	RHBL1	-1.37112	0.00818176	0.0266297		PMO000129	RHBL1	5.05512	1.32e-46	9.28e-44
PMO000133	F173A	1.15292	0.00249123	0.0100773		PMO000133	F173A	1.43195	0.000116991	0.000728096
PMO000138	S14L5	1.07733	0.00332193	0.0127213		PMO000138	S14L5	1.85899	1.58e-06	1.65e-05
PMO000140	ANKF1	2.09069	1.66671e-06	1.78936e-05		PMO000140	ANKF1	2.15997	5.83e-08	8.46e-07
PMO000143	NOGG2	1.38088	0.0123193	0.0370888		PMO000143	NOGG2	1.47908	0.0190342	0.0492298
PMO000145	VATL	-1.1817	4.06041e-08	6.51218e-07		PMO000145	VATL	-0.856658	6.75e-05	0.000453389
PMO000151	TM204	1.168	0.00380003	0.014171		PMO000151	TM204	1.52829	0.000360106	0.00188921
PMO000160	TCPR1	0.915513	0.0112069	0.0343813		PMO000160	TCPR1	1.05661	0.00571037	0.0186344
PMO000172	MYH11	2.0195	6.71205e-05	0.000469039		PMO000172	MYH11	1.69862	9.89e-06	8.52e-05
PMO000178	MILK2	2.34315	4.44985e-11	1.11661e-09		PMO000178	MILK2	1.57159	0.000159898	0.000949641
PMO000181	RN216	1.77302	1.81171e-05	0.000147654		PMO000181	RN216	1.84384	2.15e-05	0.00016763
PMO000187	SNR25	1.03382	0.00118928	0.00538376		PMO000187	SNR25	2.1782	1.45e-10	3.43e-09
PMO000191	CTF18	1.19887	0.0169095	0.0480311		PMO000191	CTF18	1.23511	0.00314474	0.0113964
PMO000192	TELO2	1.33505	1.08262e-05	9.32319e-05		PMO000192	TELO2	1.02693	0.00175394	0.00702377
PMO000197	RB40C	1.18342	0.00177226	0.00756892		PMO000197	RB40C	1.30361	0.000799244	0.00363966
PMO000211	HBA	2.67809	1.92362e-14	7.85092e-13		PMO000211	HBA	2.50854	4.26e-09	7.78e-08
PMO000222	NHRF2	1.48637	4.56217e-05	0.000335368		PMO000222	NHRF2	1.65102	2.76e-05	0.000207926
PMO000226	IL4RA	-4.2826	4.1997e-38	1.10127e-35		PMO000226	IL4RA	-2.07831	4.49e-12	1.35e-10
PMO000229	COG7	-0.872657	0.00422378	0.0155015		PMO000229	COG7	-1.17666	0.000131359	0.000805138
PMO000233	TNR6A	1.20527	0.000118565	0.000764981		PMO000233	TNR6A	1.66196	9.84e-07	1.09e-05
PMO000235	LCMT1	-0.666241	0.0112449	0.0344799		PMO000235	LCMT1	-1.95429	2.45e-08	3.89e-07
PMO000238	LST8	-2.74375	8.13789e-14	3.07045e-12		PMO000238	LST8	-1.74148	5.19e-07	6.17e-06
PMO000265	BUD31	-0.772036	0.00617164	0.0211226		PMO000265	BUD31	-0.890194	0.000981448	0.00433777
PMO000270	WIPI2	-1.61932	2.85663e-06	2.91471e-05		PMO000270	WIPI2	-2.08802	4.72e-10	1.02e-08
PMO000272	SDK1	1.31656	0.00268594	0.0106999		PMO000272	SDK1	1.20258	0.00921729	0.0274795
PMO000287	PMS2	-0.648994	0.00184966	0.00783249		PMO000287	PMS2	-1.13923	8.19e-06	7.19e-05
PMO000295	ACSM3	-1.38063	0.000455098	0.00239274		PMO000295	ACSM3	-3.0798	4.92e-15	2.28e-13
PMO000299	MRP1	1.30294	1.23816e-06	1.36706e-05		PMO000299	MRP1	0.814743	0.00476962	0.0161066
PMO000300	NDE1	0.794915	0.0172109	0.0487117		PMO000300	NDE1	1.29318	1.01e-05	8.66e-05
PMO000304	RL1D1	-0.891111	0.00989157	0.031073		PMO000304	RL1D1	-1.29933	0.000155655	0.000930215
PMO000305	CPPED	-0.984218	0.000489752	0.0025393		PMO000305	CPPED	-1.28003	2.13e-07	2.76e-06
PMO000319	CLCN7	-0.822483	0.000422329	0.00224749		PMO000319	CLCN7	-0.846266	0.000561678	0.00272778
PMO000323	HMOX2	-1.60874	6.75133e-08	1.01454e-06		PMO000323	HMOX2	-1.84994	6.46e-13	2.23e-11
PMO000330	CLUA1	-3.23564	2.21637e-12	6.87797e-11		PMO000330	CLUA1	-1.73436	1.9e-05	0.000150383
PMO000331	SBK1	1.96581	1.96659e-06	2.08156e-05		PMO000331	SBK1	0.989478	0.0159573	0.0428514
PMO000338		1.61386	2.81182e-06	2.8802e-05		PMO000338		1.6755	3.08e-05	0.000229001
PMO000345	ARC1B	1.10844	0.00722138	0.0239699		PMO000345	ARC1B	1.59815	0.000219422	0.00124151
PMO000348	GP146	-1.30808	8.48262e-05	0.000571814		PMO000348	GP146	-1.89545	5.42e-08	7.92e-07
PMO000349	E2AK1	-0.787279	0.0121197	0.036614		PMO000349	E2AK1	-2.07202	1.27e-08	2.11e-07
PMO000352	T159A	-1.96772	4.77779e-09	9.04589e-08		PMO000352	T159A	-1.24499	9.61e-05	0.000612821
PMO000354	ELFN1	2.38644	0.00043331	0.00229777		PMO000354	ELFN1	2.18549	0.000287931	0.00156437
PMO000359		-1.36061	0.000559169	0.00284439		PMO000359		-1.72344	1.86e-05	0.000147011
PMO000360	MET22	-0.962277	0.0032933	0.0126516		PMO000360	MET22	-1.99454	2.08e-07	2.7e-06
PMO000364	NDUBA	-0.862385	0.0144102	0.0422085		PMO000364	NDUBA	0.774986	0.0125232	0.035239
PMO000374	IF140	-1.08533	0.0105164	0.0326062		PMO000374	IF140	-1.01162	0.0052872	0.0174976
PMO000381	GID4	-0.864342	0.00151311	0.00661017		PMO000381	GID4	-1.22889	4.24e-05	0.000301215
PMO000383	ERF3A	-1.63458	9.86117e-11	2.33485e-09		PMO000383	ERF3A	-2.13882	3.08e-15	1.44e-13
PMO000395	BRAT1	-1.14449	0.00122816	0.00553122		PMO000395	BRAT1	-0.99131	0.00116866	0.00504884
PMO000396	KDM8	0.898726	0.00293579	0.0114773		PMO000396	KDM8	1.15768	0.000652917	0.00309749
PMO000408	PMM2	-0.969692	0.0027288	0.0108295		PMO000408	PMM2	-1.02004	0.00327184	0.0117598
PMO000410	K0556	1.38544	0.000709593	0.00348288		PMO000410	K0556	1.63264	0.000528674	0.00260111
PMO000419	MYRIP	1.54238	0.000687091	0.00338988		PMO000419	MYRIP	2.56888	6.01e-08	8.71e-07
PMO000426	FYCO1	1.24091	0.00210163	0.00870273		PMO000426	FYCO1	1.21336	0.00548297	0.0179647
PMO000428	CDV3	4.37002	7.33611e-23	5.82943e-21		PMO000428	CDV3	4.27141	4.31e-21	3.69e-19
PMO000432	METL6	-1.9339	3.54776e-09	6.85757e-08		PMO000432	METL6	-2.27999	2.16e-11	5.85e-10
PMO000453	NF2L3	2.78937	1.33127e-10	3.07571e-09		PMO000453	NF2L3	1.44969	0.00410888	0.0142665
PMO000459	MDR1	2.00488	0.00305746	0.0118703		PMO000459	MDR1	2.61971	1.85e-05	0.000146551
PMO000463	ADSV	-1.30267	0.00430045	0.0157388		PMO000463	ADSV	-1.48302	0.0030817	0.0112337
PMO000469	MIO	-0.808189	3.41034e-05	0.000262059		PMO000469	MIO	-1.19748	4.46e-06	4.2e-05
PMO000476	CLD12	1.75783	5.00198e-07	6.12918e-06		PMO000476	CLD12	1.38127	0.000614814	0.00294105
PMO000483	HACD1	-1.03427	0.00348311	0.0132515		PMO000483	HACD1	-1.11695	0.0115934	0.0331726
PMO000509	OCTC	-1.33274	2.43033e-05	0.000192827		PMO000509	OCTC	-0.982167	0.00243516	0.0092385
PMO000513	AHR	1.68511	0.00042653	0.00226755		PMO000513	AHR	1.91587	9.47e-05	0.000604868
PMO000522	SNX10	-1.32315	0.000427274	0.00227035		PMO000522	SNX10	-2.23661	3.42e-09	6.35e-08
PMO000528	ANO10	-0.761511	0.0145689	0.0425423		PMO000528	ANO10	-1.44754	1.36e-06	1.44e-05
PMO000531	RSU1	0.803401	0.000955493	0.00447818		PMO000531	RSU1	1.09912	7.42e-05	0.000492098
PMO000535	EPC1	0.833985	0.00199351	0.00832071		PMO000535	EPC1	0.725606	0.00550784	0.0180406
PMO000553	BGAL	-0.930959	0.000664777	0.00329218		PMO000553	BGAL	0.931583	0.00849176	0.025732
PMO000559	MPP6	2.45056	0.000162027	0.000999491		PMO000559	MPP6	2.86328	3.23e-05	0.000238394
PMO000568	RBMS3	1.69483	0.00447951	0.0162243		PMO000568	RBMS3	1.55295	0.00663465	0.0210184
PMO000569	AT2C1	1.07259	3.65068e-05	0.000277478		PMO000569	AT2C1	0.661883	0.00537495	0.0177101
PMO000572	SKDA1	2.10143	0.000447535	0.00236008		PMO000572	SKDA1	1.61027	0.00900757	0.0269612
PMO000591	RUSD3	-0.865068	0.00248427	0.0100531		PMO000591	RUSD3	-1.52729	1.45e-05	0.000119085
PMO000594	MIME	2.14262	0.000234266	0.00137198		PMO000594	MIME	2.12651	0.000483552	0.00240952
PMO000598	UBA1	-1.70447	4.17201e-05	0.000311904		PMO000598	UBA1	-1.4692	0.000317831	0.00170135
PMO000600	ACPH	2.09024	1.16186e-07	1.65357e-06		PMO000600	ACPH	1.30527	0.00335147	0.0120091
PMO000601	BSN	-2.85377	6.12549e-25	6.06135e-23		PMO000601	BSN	-2.04388	1.38e-14	5.86e-13
PMO000609	SMIM4	1.96961	0.00547666	0.0191291		PMO000609	SMIM4	2.82236	6.1e-05	0.000414652
PMO000624	SELK	-1.92367	1.27475e-07	1.78827e-06		PMO000624	SELK	-2.01647	8.74e-09	1.5e-07
PMO000626	WNT5A	1.6675	0.000237381	0.00138473		PMO000626	WNT5A	2.60754	1.16e-07	1.59e-06
PMO000633	RAB7A	-1.05924	0.000160837	0.00099353		PMO000633	RAB7A	-1.83162	2.03e-10	4.73e-09
PMO000635	S61A1	0.778677	0.00337544	0.0128933		PMO000635	S61A1	1.29553	5.65e-05	0.000389386
PMO000636	KBTBC	2.4895	0.000349581	0.00191776		PMO000636	KBTBC	3.45007	6.07e-07	7.06e-06
PMO000639	MCM2	1.31798	0.0118134	0.0358539		PMO000639	MCM2	1.17532	0.0188331	0.0487937
PMO000640	S41A1	-1.32646	5.70349e-05	0.000406413		PMO000640	S41A1	-0.737307	0.017394	0.0456628
PMO000644	XPC	1.33409	7.29146e-11	1.77037e-09		PMO000644	XPC	1.09531	2.57e-05	0.000195527
PMO000648		-0.80413	0.00537701	0.0188501		PMO000648		-1.3913	1.34e-06	1.43e-05
PMO000649	NDUF3	-4.09759	4.48819e-22	3.24666e-20		PMO000649	NDUF3	1.11959	0.00612238	0.0196799
PMO000655	THOC7	0.962724	0.00366015	0.0137554		PMO000655	THOC7	1.13816	0.00102501	0.00450217
PMO000656	PSMD6	-1.78798	4.97659e-07	6.10519e-06		PMO000656	PSMD6	-2.31499	2.6e-12	8.29e-11
PMO000664	UBA3	-0.835212	0.000816659	0.00392213		PMO000664	UBA3	-0.592358	0.0110184	0.0317344
PMO000668	PZRN3	2.20805	1.27162e-06	1.39811e-05		PMO000668	PZRN3	2.4435	1.43e-08	2.36e-07
PMO000669	PZRN3	2.27966	7.86197e-06	7.01823e-05		PMO000669	PZRN3	2.31482	4.36e-06	4.11e-05
PMO000673	RAD18	-1.26897	4.27762e-06	4.12055e-05		PMO000673	RAD18	-1.34438	4.2e-06	3.98e-05
PMO000674	SEC13	-0.707337	0.00482681	0.0171913		PMO000674	SEC13	-1.25379	1.05e-06	1.16e-05
PMO000676	PLXD1	1.10307	0.00179143	0.00763212		PMO000676	PLXD1	1.81579	2.71e-06	2.69e-05
PMO000679	FGD5	1.38269	0.000396878	0.00213152		PMO000679	FGD5	1.85588	4.62e-06	4.33e-05
PMO000681	SHSA5	1.67367	3.72182e-05	0.000281864		PMO000681	SHSA5	2.17798	1.45e-07	1.95e-06
PMO000685	OASL2	-2.7891	3.73614e-10	8.1984e-09		PMO000685	OASL2	-3.15499	1.49e-12	4.89e-11
PMO000688	H1X	-1.63102	6.83008e-07	8.06764e-06		PMO000688	H1X	-1.20465	0.000447355	0.00226127
PMO000691	P4HTM	-1.88371	5.6155e-15	2.40412e-13		PMO000691	P4HTM	-1.81446	3.48e-09	6.47e-08
PMO000692	ARI2	-0.904461	0.000809978	0.00389897		PMO000692	ARI2	-1.15333	0.000119232	0.000739855
PMO000693	ACOX2	1.75004	5.8578e-06	5.42778e-05		PMO000693	ACOX2	1.28591	0.0004306	0.00219343
PMO000699	ARHG3	1.13449	0.00183632	0.00778858		PMO000699	ARHG3	1.27099	0.00185713	0.00734201
PMO000701	KPCD	-1.21429	0.00732294	0.024254		PMO000701	KPCD	-1.93461	2.36e-05	0.000181151
PMO000707	LMOD3	1.2859	0.0114743	0.0350071		PMO000707	LMOD3	2.09564	5.56e-06	5.12e-05
PMO000711	DUS7	0.781542	0.00290427	0.011371		PMO000711	DUS7	1.14147	0.00021019	0.00119674
PMO000712	TASOR	1.0017	0.0017264	0.00738507		PMO000712	TASOR	0.865686	0.0114496	0.0328505
PMO000714	NICN1	1.99007	0.000386764	0.00208843		PMO000714	NICN1	2.61056	1.8e-07	2.37e-06
PMO000720	EOGT	1.30544	0.000404097	0.00216364		PMO000720	EOGT	1.80108	5.86e-06	5.36e-05
PMO000724	BAP1	1.05621	1.1365e-06	1.27358e-05		PMO000724	BAP1	0.7649	0.000588598	0.00284017
PMO000729	FRM4B	1.61057	0.000912658	0.00430628		PMO000729	FRM4B	1.83465	0.000295217	0.00160148
PMO000739	MAPK3	-1.46563	0.00262958	0.0105394		PMO000739	MAPK3	-1.25447	0.00427578	0.0147536
PMO000745	PARP6	-1.71226	5.73169e-08	8.91983e-07		PMO000745	PARP6	-2.64358	5.94e-13	2.07e-11
PMO000748	B2MG	-1.21371	0.00205286	0.00853109		PMO000748	B2MG	-1.29118	0.00680273	0.0214283
PMO000759	ZO1	1.51331	2.3489e-05	0.000187358		PMO000759	ZO1	1.57818	6.36e-05	0.000430198
PMO000761	CCNB2	-0.846488	0.000325145	0.00180638		PMO000761	CCNB2	-1.64018	4.08e-10	8.95e-09
PMO000762	HTF4	1.40733	0.000230974	0.00135497		PMO000762	HTF4	1.51569	0.00012522	0.000771106
PMO000770	CSN2	-1.93773	6.94709e-09	1.28924e-07		PMO000770	CSN2	-2.16154	1.23e-10	2.95e-09
PMO000771	ZNT4	1.37131	1.63777e-09	3.32919e-08		PMO000771	ZNT4	1.34762	1.07e-06	1.18e-05
PMO000780	ZFAN6	-4.53971	6.00577e-35	1.14536e-32		PMO000780	ZFAN6	-4.51742	1.82e-32	3.82e-30
PMO000781	K1024	1.93438	0.00134862	0.005999		PMO000781	K1024	2.7036	2.4e-05	0.000183778
PMO000782	TICRR	-1.37516	4.00066e-05	0.000300164		PMO000782	TICRR	-1.25869	0.0014455	0.00599389
PMO000784	RT11	-7.02005	2.7431e-87	5.75448e-84		PMO000784	RT11	-1.05809	0.00016734	0.0009855
PMO000787	CRNL1	1.4644	0.000327391	0.00181597		PMO000787	CRNL1	1.9311	8.16e-07	9.21e-06
PMO000789	IGF1R	-1.00018	8.44996e-05	0.000570345		PMO000789	IGF1R	-0.921933	0.00137147	0.00575491
PMO000795	PCSK6	1.3488	0.0027992	0.0110545		PMO000795	PCSK6	1.23412	0.0140455	0.0386747
PMO000796	SPG21	-5.91089	7.57952e-28	9.67959e-26		PMO000796	SPG21	-1.03108	0.000261336	0.00144448
PMO000797	KBTBD	2.25588	5.78703e-09	1.08393e-07		PMO000797	KBTBD	2.35296	1.71e-08	2.77e-07
PMO000806	TIPIN	-1.27109	0.000139874	0.000879053		PMO000806	TIPIN	-1.71747	3.3e-05	0.00024301
PMO000809	AAGAB	-2.06686	8.50904e-11	2.04705e-09		PMO000809	AAGAB	-1.54329	9.81e-06	8.46e-05
PMO000810	CALL4	-2.5204	4.53506e-05	0.000334223		PMO000810	CALL4	1.48193	0.0192359	0.0496188
PMO000824	CIB1	2.53135	6.03132e-08	9.3246e-07		PMO000824	CIB1	3.12692	2.39e-09	4.6e-08
PMO000834	LIPC	1.85987	0.000906576	0.00428144		PMO000834	LIPC	1.87541	0.00238401	0.00908277
PMO000836	CGNL1	1.55298	6.73636e-06	6.12285e-05		PMO000836	CGNL1	1.39296	0.000630288	0.0030055
PMO000838	PAR16	-1.38752	9.66799e-05	0.000638185		PMO000838	PAR16	-1.67872	8.11e-07	9.16e-06
PMO000852	HDGR3	1.58272	0.00178263	0.00760699		PMO000852	HDGR3	1.98785	3.68e-05	0.000265711
PMO000864	SENP8	-1.20815	5.42503e-05	0.000389747		PMO000864	SENP8	-1.30534	0.000394832	0.00203687
PMO000870	TMOD3	1.1341	0.00280127	0.0110562		PMO000870	TMOD3	1.48996	8.24e-05	0.000537109
PMO000882	AP3S2	1.25224	0.000224655	0.00132308		PMO000882	AP3S2	1.88567	1.09e-08	1.83e-07
PMO000883	KCRU	-1.47148	0.00116726	0.00530244		PMO000883	KCRU	-1.7224	0.000408185	0.00209651
PMO000901	SYRC	2.17669	2.4971e-08	4.15747e-07		PMO000901	SYRC	2.09664	1e-07	1.4e-06
PMO000907	S22A5	-1.2301	0.000151476	0.000940134		PMO000907	S22A5	-1.44512	0.000196785	0.00112859
PMO000911	KCT2	0.910522	0.00330067	0.0126662		PMO000911	KCT2	1.49948	5.51e-07	6.51e-06
PMO000912	VDAC1	-0.870057	0.00510069	0.0180407		PMO000912	VDAC1	-1.03399	0.00118729	0.00511046
PMO000923	FA13B	1.53596	2.38075e-06	2.47735e-05		PMO000923	FA13B	1.81204	1.61e-07	2.14e-06
PMO000926	TBC9B	-1.28029	1.53665e-12	4.92904e-11		PMO000926	TBC9B	-1.15857	6.7e-10	1.4e-08
PMO000936	CCD69	3.94696	2.94483e-10	6.51652e-09		PMO000936	CCD69	4.87247	8.32e-16	4.16e-14
PMO000947	RN145	0.851573	0.00194597	0.00816126		PMO000947	RN145	1.03272	0.00159981	0.00650809
PMO000952	NOP16	-1.12237	6.65762e-05	0.000466166		PMO000952	NOP16	-0.853707	0.00440676	0.0151261
PMO000954	RAB24	-2.85456	1.0639e-12	3.47638e-11		PMO000954	RAB24	-2.53931	5.49e-15	2.51e-13
PMO000965	CRERF	1.9101	8.49894e-06	7.51647e-05		PMO000965	CRERF	2.07559	1.44e-05	0.000118409
PMO000970	S3TC2	2.65518	0.000125968	0.000806151		PMO000970	S3TC2	2.49803	0.000312697	0.00167985
PMO000975	C1QT2	1.33323	0.0174166	0.0491213		PMO000975	C1QT2	1.77492	0.000513652	0.00253788
PMO000986	FXDC2	-1.80541	5.14519e-07	6.28997e-06		PMO000986	FXDC2	-1.72019	1.5e-05	0.000122448
PMO000991	CPEB4	1.95791	8.77048e-09	1.58047e-07		PMO000991	CPEB4	2.20849	4.92e-11	1.27e-09
PMO000993	ADRA2	2.865	3.53869e-06	3.50163e-05		PMO000993	ADRA2	2.853	1e-06	1.11e-05
PMO000997	RS14	2.17391	2.20372e-14	8.92464e-13		PMO000997	RS14	2.18069	5.37e-14	2.12e-12
PMO001000	CCNG1	-0.977203	0.000371722	0.0020223		PMO001000	CCNG1	-1.52296	5.31e-06	4.91e-05
PMO001003	KC1A	-0.97064	0.00993995	0.0311588		PMO001003	KC1A	-1.16312	0.0027255	0.0101677
PMO001022	STK10	1.89244	4.05355e-06	3.95146e-05		PMO001022	STK10	1.81995	6.11e-05	0.000414692
PMO001024	SPRC	1.63176	6.94568e-05	0.000481834		PMO001024	SPRC	1.5568	7.02e-05	0.00046964
PMO001032	VGFR3	1.15618	0.0128958	0.0385368		PMO001032	VGFR3	1.70288	0.00085107	0.00383091
PMO001059	RPP30	-0.690281	0.00175582	0.00750173		PMO001059	RPP30	-4.64182	2.49e-22	2.36e-20
PMO001060	HECD2	3.21938	7.23914e-09	1.33213e-07		PMO001060	HECD2	3.0097	6.77e-07	7.8e-06
PMO001061	TNKS2	1.39794	3.00992e-06	3.05034e-05		PMO001061	TNKS2	0.985428	0.00206281	0.00802849
PMO001079	MORN4	-1.00909	0.00272117	0.0108033		PMO001079	MORN4	-1.40286	0.000677762	0.00318253
PMO001086	DPOLL	-1.32353	0.000123605	0.000793932		PMO001086	DPOLL	-2.13078	4.16e-13	1.47e-11
PMO001088	PDZD7	-2.0104	4.53745e-05	0.000334223		PMO001088	PDZD7	-1.855	0.000581451	0.00281213
PMO001091	SUFU	-0.761573	0.00436254	0.0159105		PMO001091	SUFU	-0.645361	0.0117094	0.03345
PMO001105	SMC3	1.22109	0.000576508	0.00292125		PMO001105	SMC3	1.2501	0.00128739	0.00546973
PMO001109	SHOC2	-0.793501	0.00265262	0.0106034		PMO001109	SHOC2	-1.23656	6.99e-05	0.000468053
PMO001112	CASP7	2.08643	1.1549e-07	1.64589e-06		PMO001112	CASP7	2.10681	2.48e-06	2.48e-05
PMO001116	F16B1	-0.933698	0.000226509	0.0013325		PMO001116	F16B1	-1.09155	0.00168724	0.00679025
PMO001121	NANO1	4.37997	1.2789e-10	2.97762e-09		PMO001121	NANO1	4.52913	3.91e-11	1.03e-09
PMO001125	SAC2	1.35036	7.91126e-05	0.000537792		PMO001125	SAC2	1.14668	0.00128546	0.00546373
PMO001135	MK08	-0.870092	0.000148636	0.000927548		PMO001135	MK08	-1.0585	0.000192671	0.00110923
PMO001141	SLK	1.00973	0.00969631	0.0305328		PMO001141	SLK	0.920487	0.0175966	0.0461237
PMO001158	MYOF	1.11402	0.0136835	0.0404984		PMO001158	MYOF	1.27655	0.00680546	0.0214305
PMO001162	MFRN2	1.23937	1.6389e-06	1.76312e-05		PMO001162	MFRN2	1.62048	7.82e-09	1.35e-07
PMO001164	ATRN1	1.83623	1.75845e-05	0.000143536		PMO001164	ATRN1	2.80329	1.26e-11	3.52e-10
PMO001166	NOLC1	1.57722	3.26011e-06	3.26291e-05		PMO001166	NOLC1	1.18544	0.000931657	0.00414052
PMO001172	LOXL4	2.21881	0.000472647	0.00246647		PMO001172	LOXL4	2.40155	0.000437803	0.00222367
PMO001180	NFKB2	-0.881917	0.00192941	0.0081033		PMO001180	NFKB2	-1.03991	0.000142569	0.000861308
PMO001181	LDB1	1.08915	0.000305944	0.00171699		PMO001181	LDB1	1.02473	0.00925521	0.0275614
PMO001200	TBX1	1.8307	0.00653351	0.0221279		PMO001200	TBX1	1.59085	0.0152758	0.0413655
PMO001201	COMT	0.731552	0.0108779	0.0335286		PMO001201	COMT	0.97324	0.00181321	0.00719811
PMO001215	TFP11	-0.789592	0.00459544	0.0165413		PMO001215	TFP11	-0.758396	0.00474521	0.0160471
PMO001232	PPTC7	1.31189	0.000360908	0.00197062		PMO001232	PPTC7	1.45207	0.000123245	0.000762957
PMO001243	AT2A2	1.92972	1.77958e-05	0.000145148		PMO001243	AT2A2	1.52693	5.65e-07	6.65e-06
PMO001245	AR6P4	-1.31185	0.000745408	0.00363469		PMO001245	AR6P4	-1.02985	0.00446593	0.0152794
PMO001246	SETD8	1.17766	0.000513636	0.00264095		PMO001246	SETD8	1.31987	0.000475408	0.00237569
PMO001248	TMED2	-0.879552	0.000101143	0.000662639		PMO001248	TMED2	-0.608801	0.00541867	0.0178095
PMO001249	DDX55	-1.46613	1.06436e-06	1.19915e-05		PMO001249	DDX55	-1.5163	6.98e-07	8.03e-06
PMO001255	AACS	1.95102	2.56286e-09	5.13013e-08		PMO001255	AACS	2.22708	7.99e-12	2.3e-10
PMO001259	AGRD1	-7.06558	2.28943e-71	3.00173e-68		PMO001259	AGRD1	-7.13112	1.07e-81	1.88e-78
PMO001282	TNG2	0.978132	0.000270953	0.00155173		PMO001282	TNG2	0.743512	0.0161548	0.0432715
PMO001286	DENR	-2.45819	2.97528e-06	3.02108e-05		PMO001286	DENR	-1.49927	0.000665635	0.00313991
PMO001287	KDM2B	1.02417	8.81114e-05	0.000589413		PMO001287	KDM2B	1.20838	2.13e-06	2.15e-05
PMO001289	VPP2	-0.801301	0.00233636	0.00951693		PMO001289	VPP2	-0.906411	0.00317496	0.0114743
PMO001293	PI4KA	0.904292	3.25678e-07	4.17608e-06		PMO001293	PI4KA	0.800185	0.000555261	0.00270285
PMO001296	TBL1R	1.462	2.10324e-05	0.000169569		PMO001296	TBL1R	1.2706	0.000124954	0.000770366
PMO001307	CCNL1	-1.22011	1.18438e-05	0.000101164		PMO001307	CCNL1	-0.868772	0.000272144	0.0014948
PMO001317	GOLI4	0.9404	0.00730592	0.0242199		PMO001317	GOLI4	1.23814	0.00115485	0.00499946
PMO001323	TNIK	1.51526	3.76684e-05	0.000285067		PMO001323	TNIK	1.95107	4.8e-08	7.12e-07
PMO001334	PSMD2	-1.72222	1.33196e-07	1.85784e-06		PMO001334	PSMD2	-1.85424	4.44e-09	8.08e-08
PMO001336	PHF13	-1.36624	0.000256227	0.00147912		PMO001336	PHF13	-3.43924	3.52e-17	2.08e-15
PMO001339	ACHG	-1.08737	0.00745136	0.0246236		PMO001339	ACHG	-1.87452	2.86e-07	3.59e-06
PMO001340	ACHD	-1.05159	0.000394024	0.00212053		PMO001340	ACHD	-1.11867	0.00221209	0.00850879
PMO001344	DI3L2	-0.74568	0.0040029	0.01481		PMO001344	DI3L2	-0.908835	0.000377775	0.00195751
PMO001345	PSMD1	-0.841686	0.0129058	0.0385448		PMO001345	PSMD1	-1.3556	2.92e-05	0.000218051
PMO001347	TFR1	2.83773	3.33158e-09	6.49534e-08		PMO001347	TFR1	2.60073	1.65e-06	1.73e-05
PMO001352	BCL6	3.25571	1.6673e-12	5.28348e-11		PMO001352	BCL6	3.3094	8.78e-13	2.96e-11
PMO001372	SSRG	-0.992446	0.000751728	0.00366057		PMO001372	SSRG	-1.41719	0.000218497	0.00123694
PMO001374	PLCH1	2.24239	0.000414227	0.00221336		PMO001374	PLCH1	3.30925	1.28e-09	2.56e-08
PMO001375	RM47	-1.55282	8.78458e-09	1.58047e-07		PMO001375	RM47	-1.04672	0.00105857	0.00462831
PMO001377	PROF2	-0.908297	0.0152899	0.0442294		PMO001377	PROF2	-1.22849	0.00261237	0.00982229
PMO001383	COMD2	-1.11635	4.17094e-06	4.04335e-05		PMO001383	COMD2	-0.826136	0.00318386	0.0115026
PMO001403	AP2M1	-0.788644	0.000658233	0.00326904		PMO001403	AP2M1	-0.615548	0.0101162	0.0296059
PMO001409	FA73A	1.10465	0.00786229	0.025755		PMO001409	FA73A	1.13205	0.0153576	0.0415325
PMO001428	MKNK1	1.5923	0.00020345	0.00121595		PMO001428	MKNK1	1.06824	0.0108838	0.0314068
PMO001438	CA123	-4.48683	3.51494e-39	1.02412e-36		PMO001438	CA123	-0.88768	0.0172703	0.0454381
PMO001443	SSBP3	3.10313	3.6888e-06	3.62622e-05		PMO001443	SSBP3	2.71228	5.9e-05	0.000403767
PMO001445	DHC24	-1.73431	1.06182e-05	9.18932e-05		PMO001445	DHC24	1.97329	4.32e-06	4.08e-05
PMO001449	MYSM1	0.869344	0.000922651	0.00434562		PMO001449	MYSM1	1.58297	1.28e-06	1.38e-05
PMO001478	TTC4	-0.800448	0.0157176	0.0452866		PMO001478	TTC4	1.08344	0.000124574	0.000768924
PMO001485	NRDC	-1.0226	0.000297048	0.00167423		PMO001485	NRDC	-0.734387	0.00878602	0.0264475
PMO001492	TAL1	4.10892	3.16484e-23	2.65568e-21		PMO001492	TAL1	4.24746	7.11e-17	4e-15
PMO001502	P85A	1.37911	0.00205914	0.00855042		PMO001502	P85A	1.60248	0.000509964	0.0025244
PMO001506	EI2BG	-1.19337	1.18917e-07	1.68557e-06		PMO001506	EI2BG	-1.12886	1.23e-06	1.32e-05
PMO001510	MTMR6	1.42751	0.000150046	0.000932917		PMO001510	MTMR6	0.976168	0.0119387	0.0340126
PMO001517	UBP12	-2.09148	1.29813e-06	1.4203e-05		PMO001517	UBP12	-2.57681	1.42e-08	2.34e-07
PMO001524	SACS	-2.18037	0.000570779	0.00289642		PMO001524	SACS	1.4935	0.00269968	0.0100965
PMO001525	LATS2	1.1718	0.00948944	0.0300256		PMO001525	LATS2	1.2011	0.00677399	0.0213569
PMO001545	MAML2	1.17678	0.0161293	0.0461988		PMO001545	MAML2	1.60702	0.00137036	0.00575255
PMO001546	MTMR2	1.58496	5.80439e-06	5.38305e-05		PMO001546	MTMR2	1.08469	0.000769385	0.00353427
PMO001555	CHRD1	2.21224	1.31966e-09	2.72479e-08		PMO001555	CHRD1	2.25461	5.11e-12	1.53e-10
PMO001560	MAON	3.54903	1.20453e-11	3.3602e-10		PMO001560	MAON	3.72348	1.1e-13	4.2e-12
PMO001566	CCD83	-3.27044	1.47025e-06	1.59477e-05		PMO001566	CCD83	-2.29587	0.000593548	0.00285619
PMO001567	EED	2.06156	3.06795e-06	3.10316e-05		PMO001567	EED	1.59467	0.00176723	0.00705818
PMO001581	CCD82	2.0555	5.12827e-05	0.000370968		PMO001581	CCD82	1.41532	0.00865806	0.0261299
PMO001590	PSPC1	-1.25894	0.000209746	0.00124956		PMO001590	PSPC1	-2.08637	4.59e-08	6.86e-07
PMO001597	SKA3	3.13507	7.02453e-07	8.27869e-06		PMO001597	SKA3	3.44356	1.29e-07	1.76e-06
PMO001601	DCNL5	-1.44755	2.08077e-05	0.000168145		PMO001601	DCNL5	-0.967928	0.000265233	0.00146199
PMO001620	RL12	-0.990079	0.000581994	0.00294195		PMO001620	RL12	-1.14558	0.000136374	0.000829596
PMO001624	NSMF	1.83512	0.00121409	0.00547253		PMO001624	NSMF	2.21498	0.000278548	0.00152241
PMO001626	TO4AA	-1.51496	5.85294e-05	0.000416214		PMO001626	TO4AA	-1.31085	0.000279307	0.00152514
PMO001640	DPM2	1.91942	0.00606374	0.0208192		PMO001640	DPM2	1.77367	0.0130915	0.0365258
PMO001641	SIA7D	-1.84002	1.00872e-06	1.14259e-05		PMO001641	SIA7D	0.915236	0.0159549	0.0428514
PMO001651	SPTN1	1.30464	2.652e-07	3.4771e-06		PMO001651	SPTN1	1.31534	8.43e-05	0.000546599
PMO001657	FA73B	1.12414	0.0113206	0.0346389		PMO001657	FA73B	1.36081	0.00634812	0.0202693
PMO001668	PPAC3	1.60567	0.00271696	0.0107948		PMO001668	PPAC3	1.97492	0.000112189	0.000702787
PMO001676	GFI1B	1.64415	0.00103089	0.00477396		PMO001676	GFI1B	1.76339	0.00118894	0.00511544
PMO001684	DPP2	-2.02856	1.32489e-11	3.6764e-10		PMO001684	DPP2	-1.79963	2.49e-10	5.67e-09
PMO001685	UBP20	0.689767	0.00914086	0.0290844		PMO001685	UBP20	0.760463	0.00956704	0.0283296
PMO001692	SAPC2	2.95328	7.18576e-06	6.48636e-05		PMO001692	SAPC2	3.25133	6.05e-07	7.05e-06
PMO001693	NELFB	-1.35101	0.000190451	0.00114741		PMO001693	NELFB	-1.51658	2.54e-05	0.000193361
PMO001702	TOR1B	1.3005	4.42514e-06	4.24272e-05		PMO001702	TOR1B	1.1527	2.46e-05	0.000188131
PMO001715	YDJC	-1.51003	0.000487141	0.00252952		PMO001715	YDJC	-1.87096	1.44e-05	0.000118138
PMO001716	UFD1	-1.41134	8.71704e-10	1.82866e-08		PMO001716	UFD1	-3.39475	1.98e-33	4.52e-31
PMO001720	GOGA3	0.990718	0.00510142	0.0180407		PMO001720	GOGA3	1.08748	0.00319596	0.0115363
PMO001721	AUTS2	-2.10777	1.82562e-11	4.86013e-10		PMO001721	AUTS2	-1.31081	0.000162027	0.000958792
PMO001739	PTN11	-1.28031	2.38425e-05	0.000189889		PMO001739	PTN11	-0.871159	0.000305971	0.00165215
PMO001744	WDR66	-4.17537	5.69064e-24	5.01589e-22		PMO001744	WDR66	1.30142	0.00514682	0.01713
PMO001748	APC7	-0.798395	0.00060107	0.0030267		PMO001748	APC7	-1.30257	7.65e-07	8.72e-06
PMO001755	SCRB1	-0.931055	0.0095454	0.0301753		PMO001755	SCRB1	-1.72174	2.68e-06	2.67e-05
PMO001761	MPP9	1.35652	0.00111235	0.0050883		PMO001761	MPP9	1.10202	0.00499522	0.0167207
PMO001762	KNTC1	2.8012	8.24822e-08	1.2134e-06		PMO001762	KNTC1	2.78901	8.73e-07	9.78e-06
PMO001772	HEP2	1.27541	0.0103337	0.032149		PMO001772	HEP2	1.82691	0.000297372	0.00160984
PMO001775	RIPL2	1.4798	0.000477007	0.00248561		PMO001775	RIPL2	1.7542	0.000123697	0.000764859
PMO001777	STX2	1.96642	8.87781e-11	2.11635e-09		PMO001777	STX2	0.81749	0.0110587	0.0318332
PMO001778	CHFR	0.955499	0.00373733	0.0139803		PMO001778	CHFR	1.01091	0.012021	0.0341917
PMO001782	EI2BA	-0.96897	0.00403843	0.0149204		PMO001782	EI2BA	-1.64137	5.63e-07	6.64e-06
PMO001783	PITM2	1.95743	9.85299e-07	1.1197e-05		PMO001783	PITM2	2.39916	2.89e-09	5.46e-08
PMO001784	RNF34	0.669438	0.00889518	0.028463		PMO001784	RNF34	1.0199	2.89e-05	0.000215835
PMO001787	SH2B3	1.74326	0.00129801	0.00579602		PMO001787	SH2B3	1.3643	0.0119482	0.0340214
PMO001789	SRR1L	-1.26338	0.00127835	0.00572283		PMO001789	SRR1L	-2.343	5.65e-10	1.21e-08
PMO001792	ARBK2	0.955709	0.000127548	0.000813282		PMO001792	ARBK2	0.733702	0.0040597	0.0141097
PMO001797	UBE3B	0.821049	0.00276629	0.0109493		PMO001797	UBE3B	1.19033	0.000898892	0.00401867
PMO001807	SET1B	0.82031	0.00957184	0.0302407		PMO001807	SET1B	1.21861	0.000672855	0.00316829
PMO001819	DCAM	0.878975	0.00624094	0.0213021		PMO001819	DCAM	1.07615	0.00153209	0.00627869
PMO001829	P20D2	-1.4713	4.93355e-06	4.6536e-05		PMO001829	P20D2	-1.21972	0.000525568	0.00258946
PMO001841	CD109	1.92229	0.00015314	0.000949339		PMO001841	CD109	2.10793	0.000176333	0.00102981
PMO001849	BAG2	-1.18982	0.00943031	0.0298565		PMO001849	BAG2	-2.07997	3e-07	3.76e-06
PMO001874	FIG4	-1.31987	0.000142508	0.000892398		PMO001874	FIG4	-2.29932	6.27e-10	1.32e-08
PMO001883	ELOA1	2.65005	9.07409e-05	0.000603922		PMO001883	ELOA1	2.04263	0.00410218	0.014248
PMO001891	ARMC2	2.24859	0.000511263	0.00263261		PMO001891	ARMC2	3.33934	1.29e-07	1.75e-06
PMO001909	GOLM1	-0.892407	0.0066596	0.0224751		PMO001909	GOLM1	-1.19199	0.000607673	0.00291086
PMO001911	HNRPK	-0.82544	0.00786499	0.0257558		PMO001911	HNRPK	-0.926349	0.00145098	0.00601016
PMO001923	RS6	-1.52281	1.61678e-06	1.74111e-05		PMO001923	RS6	-1.58833	2.02e-05	0.000158474
PMO001924	PLIN2	-2.46194	1.58568e-11	4.27562e-10		PMO001924	PLIN2	-2.21619	5.72e-10	1.22e-08
PMO001927	PSIP1	-1.43011	2.82006e-05	0.00022092		PMO001927	PSIP1	-1.03017	0.00434025	0.0149368
PMO001941	PGM5	1.11822	0.000612615	0.0030766		PMO001941	PGM5	0.674064	0.0107649	0.0311234
PMO001942	TNPO1	-1.04317	0.00628185	0.0214278		PMO001942	TNPO1	-0.919204	0.0129491	0.0362533
PMO001947	NSA2	-1.09936	0.00126784	0.00568793		PMO001947	NSA2	-0.853577	0.018914	0.048967
PMO001956	K0020	-0.950423	0.0145728	0.0425423		PMO001956	K0020	-1.26108	0.00106751	0.00465252
PMO001967	CBWD1	-0.9811	0.00365504	0.0137411		PMO001967	CBWD1	-1.08397	0.0110939	0.0319197
PMO001968		2.1172	0.00121481	0.00547341		PMO001968		3.75361	3.26e-09	6.12e-08
PMO001977	UTP15	-1.04187	0.00126584	0.00568136		PMO001977	UTP15	-1.37651	3.41e-05	0.000248827
PMO001980	RIFK	-1.86822	1.62531e-07	2.23432e-06		PMO001980	RIFK	-2.61246	7.08e-17	4e-15
PMO001987	AGGF1	-0.840643	0.0157836	0.0453945		PMO001987	AGGF1	-0.944137	0.00433555	0.0149255
PMO001992	CLCN1	1.74634	0.00185441	0.00784628		PMO001992	CLCN1	2.81586	9.65e-09	1.62e-07
PMO001997	AT1B1	-0.764165	0.00619655	0.021185		PMO001997	AT1B1	-0.875389	9.45e-05	0.000604334
PMO001998	GO45	-1.43253	5.78905e-06	5.37357e-05		PMO001998	GO45	-1.27384	1.85e-06	1.91e-05
PMO002000	GTPB8	1.10386	0.00202112	0.00841918		PMO002000	GTPB8	2.95572	1.26e-23	1.28e-21
PMO002017	T2EA	0.687541	0.0105564	0.0327012		PMO002017	T2EA	0.715133	0.0043057	0.0148352
PMO002018	CTC1	-0.906479	0.0152376	0.0441447		PMO002018	CTC1	-2.03284	2.43e-10	5.54e-09
PMO002025	FBX40	2.7156	1.28707e-07	1.80001e-06		PMO002025	FBX40	2.61168	4.25e-08	6.38e-07
PMO002035	C10	3.88614	3.94239e-23	3.28188e-21		PMO002035	C10	4.28957	1.14e-24	1.25e-22
PMO002039	CSTN3	1.71919	0.00182893	0.00776665		PMO002039	CSTN3	1.01715	0.009708	0.0286583
PMO002044	EPHB5	1.80773	0.000894448	0.00422988		PMO002044	EPHB5	1.62236	0.00681694	0.021441
PMO002054	UBP5	-1.01641	4.738e-05	0.000345838		PMO002054	UBP5	-0.697605	0.0167888	0.0445401
PMO002065	AT1A1	-0.819116	0.00171257	0.00733791		PMO002065	AT1A1	-0.798973	0.00101877	0.00447851
PMO002069	ZYX	-1.92873	4.10406e-09	7.82682e-08		PMO002069	ZYX	-1.86053	9.14e-09	1.54e-07
PMO002074	EVL	1.72957	0.0106429	0.0329302		PMO002074	EVL	5.04071	2.63e-16	1.42e-14
PMO002082	ARI4A	-1.56389	4.33955e-09	8.24592e-08		PMO002082	ARI4A	-0.628926	0.00818524	0.024983
PMO002090	C170B	1.49073	0.00460891	0.0165615		PMO002090	C170B	1.883	0.000369273	0.00192197
PMO002092	INF2	1.3236	7.35984e-05	0.000504888		PMO002092	INF2	1.41479	0.00011457	0.000714722
PMO002095	APOP1	2.61651	2.4542e-07	3.22987e-06		PMO002095	APOP1	3.53703	3.7e-12	1.14e-10
PMO002096	TRM61	-1.57737	0.00025922	0.00149476		PMO002096	TRM61	-1.28181	0.00292867	0.0107504
PMO002100	LBH	-1.97312	0.000678102	0.00335026		PMO002100	LBH	2.65939	3.97e-09	7.29e-08
PMO002104	DYHC1	-1.66623	1.33403e-21	9.20568e-20		PMO002104	DYHC1	-0.827941	4.85e-08	7.17e-07
PMO002117	GLRX5	3.60134	7.31168e-20	4.538e-18		PMO002117	GLRX5	3.51774	2.06e-15	9.86e-14
PMO002125	ZC3HE	-0.932509	0.00337057	0.0128841		PMO002125	ZC3HE	-1.61542	1.32e-06	1.41e-05
PMO002131	PP4R4	5.15276	4.22432e-15	1.82341e-13		PMO002131	PP4R4	3.4396	2.47e-07	3.16e-06
PMO002139	TNAP2	1.9838	0.000174928	0.00106986		PMO002139	TNAP2	2.04931	1.66e-05	0.000133241
PMO002148	ZFY21	1.54738	4.70629e-05	0.000343762		PMO002148	ZFY21	1.40019	8.16e-05	0.000532832
PMO002150	CP46A	1.75034	0.000872474	0.00413902		PMO002150	CP46A	1.11795	0.0113803	0.0326606
PMO002157	CN159	-3.08175	7.99742e-11	1.93283e-09		PMO002157	CN159	-1.64365	0.00030124	0.00162827
PMO002169	PURA2	-1.60378	8.73595e-07	1.00253e-05		PMO002169	PURA2	-2.0387	8.56e-10	1.77e-08
PMO002183	MCFD2	-1.33154	0.00284302	0.0111855		PMO002183	MCFD2	-1.76063	0.000289455	0.00157184
PMO002203	TGFB2	1.03671	0.00685021	0.0229728		PMO002203	TGFB2	1.32588	0.00189805	0.00748411
PMO002206	TREF1	1.40743	0.000836791	0.00399686		PMO002206	TREF1	2.66627	6.57e-16	3.34e-14
PMO002209	SRBD1	0.995037	0.00803906	0.0262194		PMO002209	SRBD1	0.91957	0.0166625	0.0442929
PMO002225	PLB1	-2.63078	7.12059e-12	2.06379e-10		PMO002225	PLB1	-1.4894	4.9e-05	0.000344083
PMO002227	KS6C1	1.41698	0.000352419	0.00193232		PMO002227	KS6C1	1.3715	0.000325902	0.00173661
PMO002228	DIEXF	-1.06318	0.00027935	0.00158813		PMO002228	DIEXF	-1.33802	1.43e-05	0.000117982
PMO002235	FLVC1	2.16417	1.36206e-08	2.36926e-07		PMO002235	FLVC1	2.49974	2.21e-07	2.86e-06
PMO002238	TATD3	1.33174	4.51595e-05	0.000333341		PMO002238	TATD3	1.6383	4.03e-06	3.84e-05
PMO002248	TIM9	4.03174	2.48227e-10	5.54924e-09		PMO002248	TIM9	3.67827	2.57e-08	4.03e-07
PMO002253	BMP4	-0.890035	0.0129466	0.0386444		PMO002253	BMP4	-1.30425	0.00036247	0.00189595
PMO002258	AHNK	1.58919	6.75504e-06	6.13451e-05		PMO002258	AHNK	1.71476	2.22e-05	0.000172479
PMO002263	BAG5	1.27311	0.00468074	0.0167678		PMO002263	BAG5	1.21512	0.0173991	0.0456628
PMO002271	MCATL	-1.42821	0.000625356	0.00312648		PMO002271	MCATL	-1.05079	0.0185593	0.0481791
PMO002289	ASB2	1.74193	0.000702258	0.00344921		PMO002289	ASB2	2.62345	4.09e-07	4.96e-06
PMO002296	P4R3A	0.937223	0.000322338	0.00179363		PMO002296	P4R3A	0.690367	0.0131265	0.0366136
PMO002299	PTN21	1.41999	0.000681731	0.00336661		PMO002299	PTN21	1.97132	7.01e-06	6.28e-05
PMO002303	LGMN	-2.24017	1.73262e-09	3.50839e-08		PMO002303	LGMN	-2.70834	2.13e-15	1.01e-13
PMO002307	DAPLE	0.970907	0.0173373	0.0489821		PMO002307	DAPLE	1.50944	9.67e-05	0.000614814
PMO002312	SYNE3	1.40413	0.000619931	0.00310528		PMO002312	SYNE3	1.9333	2.55e-05	0.000193826
PMO002314	ITPK1	3.58235	1.13987e-18	6.53341e-17		PMO002314	ITPK1	3.74558	2.79e-15	1.31e-13
PMO002318	NUP62	-1.95156	1.38128e-09	2.82973e-08		PMO002318	NUP62	-0.787067	0.00639434	0.0203798
PMO002323	FA8	1.00502	0.00661915	0.0223525		PMO002323	FA8	2.4125	2.83e-09	5.37e-08
PMO002325	ACRC	-1.06524	0.010866	0.0335117		PMO002325	ACRC	-1.87308	1.85e-05	0.000146545
PMO002326	RHOG	1.1276	0.00315122	0.0121832		PMO002326	RHOG	1.10152	0.0108685	0.03138
PMO002332	LRCH2	3.39089	6.3928e-17	3.19305e-15		PMO002332	LRCH2	1.54058	0.00177473	0.00708279
PMO002341	STAG2	1.0471	0.00450825	0.0163003		PMO002341	STAG2	1.05844	0.00449467	0.0153578
PMO002344	NDUA1	-3.02953	3.77908e-08	6.10767e-07		PMO002344	NDUA1	-4.20298	7.65e-12	2.22e-10
PMO002347	S2543	-1.0972	0.00182046	0.00773384		PMO002347	S2543	-1.21117	0.000685669	0.00321018
PMO002355	STK26	1.01139	0.00129403	0.00578069		PMO002355	STK26	1.0394	0.00468568	0.0158866
PMO002362	NIPA2	1.73916	9.06807e-07	1.03837e-05		PMO002362	NIPA2	1.31597	0.00101794	0.0044768
PMO002367	ADT2	-2.72855	6.7297e-14	2.56922e-12		PMO002367	ADT2	-3.84485	5.28e-18	3.33e-16
PMO002393	CO8G	2.78019	3.60876e-11	9.23228e-10		PMO002393	CO8G	-3.49829	2.43e-07	3.12e-06
PMO002404	ZN618	-2.87381	6.92106e-10	1.46657e-08		PMO002404	ZN618	0.85858	0.0120636	0.034285
PMO002406	RGS3	2.01391	8.14866e-09	1.4813e-07		PMO002406	RGS3	1.86469	5.18e-10	1.11e-08
PMO002408	PRP4	-1.19856	0.00196152	0.00820349		PMO002408	PRP4	-1.10265	0.00136655	0.00574344
PMO002411	LRSM1	-2.86525	1.36844e-13	5.03634e-12		PMO002411	LRSM1	-2.26375	1.92e-11	5.22e-10
PMO002414	NIBL1	1.09065	0.00199973	0.00834333		PMO002414	NIBL1	1.22784	0.000687532	0.00321582
PMO002418	MEGF9	1.25979	0.00296741	0.0115923		PMO002418	MEGF9	1.40857	0.00294902	0.01081
PMO002420	FOLC	-2.09823	2.50715e-11	6.6074e-10		PMO002420	FOLC	-0.853621	0.00142423	0.00592312
PMO002421	CDK9	-1.09666	0.000234858	0.00137391		PMO002421	CDK9	-1.45795	1.99e-07	2.6e-06
PMO002429	DOLK	-1.12233	0.00155618	0.00675612		PMO002429	DOLK	-1.49177	3.76e-05	0.000271304
PMO002435	CI078	-1.06061	8.12154e-06	7.21922e-05		PMO002435	CI078	-0.604466	0.0150318	0.0408017
PMO002436	FNBP1	1.0728	0.00322122	0.0124218		PMO002436	FNBP1	1.50548	5.66e-07	6.66e-06
PMO002439	FA78A	2.6972	0.0039697	0.0146976		PMO002439	FA78A	2.31316	0.000843264	0.00380065
PMO002440	MED27	-0.862005	0.00211989	0.00876451		PMO002440	MED27	-0.894938	0.000838978	0.00378782
PMO002453	UCK1	-1.10892	0.000186286	0.0011275		PMO002453	UCK1	-1.75829	2.4e-09	4.6e-08
PMO002461	UAP1L	1.45736	1.89313e-07	2.57216e-06		PMO002461	UAP1L	1.2274	5.69e-05	0.000391531
PMO002468	MTG8	2.17489	1.05807e-06	1.19334e-05		PMO002468	MTG8	2.52708	3.38e-09	6.31e-08
PMO002470	RB12B	0.86	0.00438882	0.0159786		PMO002470	RB12B	1.1	0.00100754	0.00444024
PMO002471	MTEF3	-2.14706	2.21179e-19	1.31815e-17		PMO002471	MTEF3	-1.77999	5.86e-13	2.05e-11
PMO002492	MTCL1	1.29533	0.00453873	0.0163822		PMO002492	MTCL1	1.75457	0.000296015	0.00160498
PMO002493	LRC30	3.03549	7.74538e-06	6.9437e-05		PMO002493	LRC30	3.50357	3.67e-07	4.5e-06
PMO002495	AKR	-0.812965	0.00612159	0.0209781		PMO002495	AKR	-1.00013	0.0155594	0.0419864
PMO002496	MLRN	3.90957	6.7267e-13	2.26869e-11		PMO002496	MLRN	1.68056	0.0185499	0.0481667
PMO002501	ROCK1	0.886917	0.00287337	0.0112753		PMO002501	ROCK1	0.86372	0.00590648	0.0191261
PMO002509	VAPA	-1.58233	2.18041e-05	0.000175251		PMO002509	VAPA	-1.44565	6.04e-05	0.000411289
PMO002512	MLRN	-2.63159	2.71114e-11	7.12712e-10		PMO002512	MLRN	-2.86659	1.02e-12	3.42e-11
PMO002516	LRAD4	-0.900463	1.10765e-05	9.53089e-05		PMO002516	LRAD4	-1.88861	1.87e-14	7.78e-13
PMO002517	PSMG2	-1.62737	1.00158e-05	8.70384e-05		PMO002517	PSMG2	-2.44692	1.62e-10	3.82e-09
PMO002519	TBB5	1.76915	4.90767e-05	0.000356239		PMO002519	TBB5	1.50566	0.000365626	0.00190771
PMO002542	TCEA3	-2.50729	3.66492e-15	1.58849e-13		PMO002542	TCEA3	-3.29107	1.32e-19	9.75e-18
PMO002544	YRK	2.07589	7.90953e-06	7.04869e-05		PMO002544	YRK	1.85462	1.06e-05	9.02e-05
PMO002552		-2.26456	5.27469e-05	0.000380249		PMO002552		-2.50933	3.56e-05	0.00025834
PMO002559	LYPA2	-4.4129	3.04748e-37	7.26479e-35		PMO002559	LYPA2	-3.53438	7.31e-24	7.62e-22
PMO002560	PNRC2	0.857425	0.00171886	0.00735884		PMO002560	PNRC2	1.93912	4.88e-07	5.82e-06
PMO002563	SRRM1	-7.81335	6.71763e-54	4.14478e-51		PMO002563	SRRM1	-5.68035	9e-97	3.16e-93
PMO002564	CLIC4	1.37155	0.00109912	0.00503434		PMO002564	CLIC4	1.59853	0.000399895	0.00205794
PMO002567	MACOI	-0.718069	0.00250537	0.0101111		PMO002567	MACOI	-1.33586	1.63e-07	2.17e-06
PMO002568	ARH	1.49624	2.11887e-07	2.84569e-06		PMO002568	ARH	1.21913	6.57e-05	0.000442034
PMO002570	MFR1L	-1.38344	8.39942e-08	1.23391e-06		PMO002570	MFR1L	-1.36253	2.4e-07	3.07e-06
PMO002571	EXT1C	1.5647	0.000927991	0.00436488		PMO002571	EXT1C	1.27007	0.000710138	0.00330393
PMO002573	F110D	2.17519	0.0001559	0.00096531		PMO002573	F110D	2.49677	2.02e-06	2.06e-05
PMO002579	ARI1A	0.714717	0.0109193	0.0336265		PMO002579	ARI1A	1.24497	0.000199138	0.00114146
PMO002597	TINAL	1.27151	0.00835018	0.0270815		PMO002597	TINAL	1.07655	0.0145716	0.0398419
PMO002599	MACF1	2.03381	2.60992e-06	2.69175e-05		PMO002599	MACF1	1.7193	0.000169116	0.00099326
PMO002607	NFYC	0.705741	0.00475308	0.0169748		PMO002607	NFYC	1.33912	2.45e-08	3.89e-07
PMO002613	AFF1	1.22594	0.000804651	0.00387689		PMO002613	AFF1	1.24692	0.00458812	0.0156162
PMO002618	CSN4	-1.62006	7.31073e-09	1.3406e-07		PMO002618	CSN4	-1.04371	8.47e-05	0.000548737
PMO002628	LTOR3	-2.24756	1.24929e-09	2.58457e-08		PMO002628	LTOR3	-1.48336	3.14e-05	0.000232907
PMO002630	H2AZ	-2.22614	1.43916e-15	6.47871e-14		PMO002630	H2AZ	3.06009	3.49e-19	2.5e-17
PMO002643	T2EB	-0.980533	7.83682e-05	0.000534463		PMO002643	T2EB	-0.798015	0.0095255	0.0282384
PMO002645	TM10A	1.03946	0.00109428	0.00501878		PMO002645	TM10A	0.870222	0.00895589	0.0268524
PMO002649	TECRL	2.29973	0.000620859	0.00310845		PMO002649	TECRL	2.56595	0.000128998	0.000792512
PMO002657	AP1AR	1.96368	7.09978e-05	0.000489931		PMO002657	AP1AR	1.94523	3.84e-05	0.000276268
PMO002661	SH24A	-2.41691	0.000325858	0.00180938		PMO002661	SH24A	-2.5444	0.000248998	0.00138795
PMO002663	HPGDS	2.10769	2.06889e-07	2.7857e-06		PMO002663	HPGDS	2.58774	1.01e-10	2.46e-09
PMO002667	CASP6	2.66922	7.86009e-06	7.01823e-05		PMO002667	CASP6	2.90505	1.24e-06	1.34e-05
PMO002678	RM14	-1.08519	0.00689133	0.0230863		PMO002678	RM14	-8.11602	2.05e-42	1.03e-39
PMO002685	GSC1L	1.60398	0.000627176	0.00313409		PMO002685	GSC1L	1.44774	0.00315665	0.0114278
PMO002689	RD3	1.24776	0.00219978	0.00904843		PMO002689	RD3	2.2187	3.25e-07	4.03e-06
PMO002691	NEK2	3.22241	5.3537e-07	6.48441e-06		PMO002691	NEK2	3.25525	1.16e-06	1.26e-05
PMO002694	NSL1	1.0905	0.00124534	0.00559654		PMO002694	NSL1	1.08863	0.000269631	0.0014841
PMO002696	BATF3	-1.94252	0.00811477	0.0264335		PMO002696	BATF3	-2.21398	0.00376418	0.01324
PMO002697	PTN14	1.5942	0.00037846	0.00205363		PMO002697	PTN14	1.58386	0.000646495	0.00307582
PMO002699	MOCS1	1.33262	0.000322166	0.00179363		PMO002699	MOCS1	2.60322	6.75e-11	1.7e-09
PMO002700	RHOQ	-0.907759	0.0137823	0.0407218		PMO002700	RHOQ	-0.883445	0.0103446	0.0301487
PMO002706	S35B2	-1.27335	1.54813e-06	1.67061e-05		PMO002706	S35B2	-1.14517	0.000217414	0.00123213
PMO002710	EPAS1	1.50729	0.000137873	0.000868039		PMO002710	EPAS1	1.63996	0.00010087	0.000638337
PMO002712	MTA3	-2.05151	5.96363e-06	5.51609e-05		PMO002712	MTA3	-2.52281	9.29e-10	1.91e-08
PMO002714	ST65G	1.30006	0.000234524	0.00137273		PMO002714	ST65G	1.54575	0.000321112	0.00171455
PMO002720	EMAL4	0.99003	0.013105	0.039073		PMO002720	EMAL4	1.3071	0.000341062	0.00180451
PMO002722	ERR3	1.14052	0.00672958	0.0226312		PMO002722	ERR3	1.58363	0.000323213	0.00172315
PMO002732	CNST	1.25427	0.000773792	0.00375581		PMO002732	CNST	1.24556	0.000420054	0.00215221
PMO002751	KCNH4	-7.48817	2.31286e-37	5.64177e-35		PMO002751	KCNH4	-4.88812	3.8e-20	2.94e-18
PMO002758	DNJC7	-0.684527	0.0143026	0.0419518		PMO002758	DNJC7	-0.646699	0.0159985	0.0429402
PMO002774	MED24	-1.05329	0.000271582	0.00155238		PMO002774	MED24	-0.928998	0.00135493	0.00569989
PMO002775	LRC3B	2.33551	1.62027e-05	0.000133924		PMO002775	LRC3B	3.26959	5.87e-08	8.51e-07
PMO002776	MIEN1	6.0018	1.11213e-21	7.77674e-20		PMO002776	MIEN1	5.94098	1.33e-20	1.08e-18
PMO002786	BRCA1	2.24131	1.57436e-08	2.6895e-07		PMO002786	BRCA1	2.1257	1.08e-06	1.18e-05
PMO002790	BECN1	-1.48609	7.14595e-09	1.31729e-07		PMO002790	BECN1	-1.43018	2.75e-08	4.26e-07
PMO002792	STA5B	-1.46312	3.81928e-08	6.16314e-07		PMO002792	STA5B	-1.23937	5.02e-06	4.67e-05
PMO002824	DGAT2	2.87143	3.90916e-12	1.18027e-10		PMO002824	DGAT2	5.40141	4.51e-36	1.44e-33
PMO002830	HEPH	-2.49931	2.21328e-15	9.92098e-14		PMO002830	HEPH	-2.02349	5.94e-07	6.94e-06
PMO002835	ARHG6	2.39268	5.57472e-23	4.49794e-21		PMO002835	ARHG6	2.21742	2.39e-12	7.65e-11
PMO002838	DACH2	1.04551	0.0149153	0.043361		PMO002838	DACH2	1.32677	0.00211583	0.00820753
PMO002849	DIAP2	-2.3502	3.71101e-16	1.7613e-14		PMO002849	DIAP2	-2.67506	4.49e-24	4.77e-22
PMO002851	GP174	2.93375	3.64855e-05	0.000277478		PMO002851	GP174	3.85202	3.9e-08	5.93e-07
PMO002861	GPR83	-2.41703	9.24856e-05	0.000614364		PMO002861	GPR83	-2.68023	1.47e-05	0.000120067
PMO002885	MCUR1	2.85925	4.41152e-12	1.31083e-10		PMO002885	MCUR1	3.27026	2.1e-14	8.54e-13
PMO002896	NFAC1	1.23629	0.0166957	0.0475485		PMO002896	NFAC1	1.85452	0.0007911	0.00361351
PMO002900	GRHPR	-2.64284	7.34998e-16	3.38131e-14		PMO002900	GRHPR	-2.25214	2.36e-10	5.41e-09
PMO002902	BRD9	-0.757568	0.00913509	0.0290844		PMO002902	BRD9	-1.87723	1.03e-10	2.5e-09
PMO002917	RBFA	0.857768	0.00531058	0.0186796		PMO002917	RBFA	0.943643	0.00284966	0.0105338
PMO002920	RIOK1	-0.818233	0.0145144	0.0424189		PMO002920	RIOK1	-1.35029	0.000279908	0.00152709
PMO002931	RL9	1.70435	3.95334e-10	8.6209e-09		PMO002931	RL9	1.87542	7.91e-12	2.29e-10
PMO002937	UGDH	-1.25169	0.000172132	0.00105523		PMO002937	UGDH	-1.07173	0.00145195	0.00601016
PMO002939	PRGC1	1.75884	0.00086915	0.00413055		PMO002939	PRGC1	1.81635	0.00437129	0.0150289
PMO002941	LDB2	1.00781	0.0167219	0.0475973		PMO002941	LDB2	1.26848	0.00134267	0.00566344
PMO002943	TLR6	-4.07225	1.20144e-21	8.34563e-20		PMO002943	TLR6	-2.59034	2.41e-12	7.72e-11
PMO002960	BD1L1	5.40313	4.08064e-42	1.38071e-39		PMO002960	BD1L1	5.44086	3.12e-41	1.37e-38
PMO002966	RHG07	0.997671	0.0106918	0.0330328		PMO002966	RHG07	1.31606	0.00287399	0.010594
PMO002973	VGFR2	1.16356	0.00116516	0.0052952		PMO002973	VGFR2	1.12316	0.00884912	0.0266004
PMO002980	KCTD8	2.36125	7.71947e-08	1.14526e-06		PMO002980	KCTD8	1.96033	0.00025749	0.00142773
PMO002984	F184B	1.56577	0.00149039	0.00652997		PMO002984	F184B	2.16369	1.52e-05	0.000123986
PMO003012	IN80B	1.41832	0.000248316	0.00144059		PMO003012	IN80B	1.14524	0.00404567	0.0140749
PMO003021	FAKD5	1.4777	1.1215e-07	1.60923e-06		PMO003021	FAKD5	1.43103	7.12e-05	0.000475409
PMO003026	SMOX	-0.941628	0.0025512	0.0102684		PMO003026	SMOX	-0.918354	0.0144126	0.0395304
PMO003034	EXC6B	1.25683	0.00031442	0.0017561		PMO003034	EXC6B	1.97801	1.98e-06	2.03e-05
PMO003047	RL27	1.59936	6.84837e-05	0.000476903		PMO003047	RL27	1.56521	0.000156352	0.000932793
PMO003048	RUND1	-0.858038	0.000218502	0.00129192		PMO003048	RUND1	-0.597468	0.0104156	0.0303304
PMO003050	AOC3	1.69575	0.000356078	0.00194831		PMO003050	AOC3	1.70292	5.41e-05	0.000375876
PMO003052	WNK4	1.17644	0.00861428	0.0277589		PMO003052	WNK4	1.24633	0.00834536	0.0253834
PMO003056	TBG1	-1.08476	1.75918e-07	2.40574e-06		PMO003056	TBG1	-1.10611	1.5e-08	2.46e-07
PMO003058	COASY	0.966416	9.47819e-05	0.000626839		PMO003058	COASY	1.26989	1.01e-05	8.67e-05
PMO003063	FKB10	1.84016	0.000148771	0.000927741		PMO003063	FKB10	2.89998	1.35e-05	0.000111912
PMO003071	PSMD3	-0.897788	0.00884686	0.0283256		PMO003071	PSMD3	-2.37241	3.03e-12	9.53e-11
PMO003075	PNMT	-3.05338	3.01521e-05	0.000234271		PMO003075	PNMT	-1.46478	0.0172179	0.045357
PMO003077	CDK12	-0.994947	8.87367e-11	2.11635e-09		PMO003077	CDK12	-1.15214	2.1e-12	6.74e-11
PMO003084	GSDMA	-1.69363	0.0143344	0.0420335		PMO003084	GSDMA	-2.11252	0.00514344	0.0171242
PMO003091	CNTD1	1.96326	1.40497e-05	0.000118941		PMO003091	CNTD1	1.85579	0.000459418	0.00231225
PMO003103	TPPC3	-1.01644	0.000179606	0.00109401		PMO003103	TPPC3	-1.01276	0.000331445	0.00176257
PMO003106	RT15	-7.52059	1.76917e-64	1.5464e-61		PMO003106	RT15	-3.25935	3.45e-07	4.25e-06
PMO003108	EAF6	1.36248	1.51834e-08	2.6108e-07		PMO003108	EAF6	1.08575	0.000115804	0.000721135
PMO003109	SNIP1	4.22542	7.69347e-20	4.71911e-18		PMO003109	SNIP1	4.28277	6.11e-19	4.18e-17
PMO003110	NOG2	-0.895596	0.00291981	0.0114191		PMO003110	NOG2	-1.06572	0.000282391	0.00153824
PMO003118	MYCBP	-6.12385	3.00112e-39	8.99394e-37		PMO003118	MYCBP	-5.21893	7.87e-40	3.19e-37
PMO003121	XKR8	-2.16656	3.40056e-09	6.59818e-08		PMO003121	XKR8	-2.8842	5.06e-15	2.34e-13
PMO003127	PTPRU	1.99396	6.02797e-06	5.56579e-05		PMO003127	PTPRU	1.60376	0.000343568	0.00181512
PMO003129	41	1.19944	0.00276022	0.0109294		PMO003129	41	1.39292	0.00291943	0.0107202
PMO003130	TAF12	1.13059	0.000972383	0.00454516		PMO003130	TAF12	1.07978	0.00286299	0.0105608
PMO003132	PSB2	-1.84866	6.42623e-07	7.65962e-06		PMO003132	PSB2	-1.13385	0.000333338	0.00176988
PMO003140	ZEP3	1.4052	0.000215641	0.00127994		PMO003140	ZEP3	1.76555	7.28e-06	6.48e-05
PMO003143	CTGF	3.25031	8.55849e-07	9.8432e-06		PMO003143	CTGF	2.95602	4.15e-05	0.000296229
PMO003144	AIFM1	-0.801948	0.0019807	0.00827384		PMO003144	AIFM1	-1.28881	8.83e-06	7.67e-05
PMO003159	RRAGA	-1.67628	4.17332e-09	7.94446e-08		PMO003159	RRAGA	-1.6473	7.78e-09	1.34e-07
PMO003165	RPAC2	-4.25446	5.45327e-13	1.85111e-11		PMO003165	RPAC2	-4.46523	1.59e-13	5.94e-12
PMO003167	TNF10	1.82596	2.45967e-06	2.54182e-05		PMO003167	TNF10	0.906197	0.00499865	0.0167268
PMO003172	HDAC8	-0.998956	0.000237235	0.00138473		PMO003172	HDAC8	-0.732144	0.00826722	0.0251894
PMO003174	MAGT1	3.51313	3.40128e-44	1.27414e-41		PMO003174	MAGT1	2.89459	7.95e-19	5.37e-17
PMO003177	TMLH	-1.83215	1.41342e-21	9.68977e-20		PMO003177	TMLH	-1.32514	7.31e-06	6.5e-05
PMO003184	RF12A	-2.26529	3.75563e-20	2.38744e-18		PMO003184	RF12A	-2.50686	2.76e-30	4.84e-28
PMO003195	GBRL2	1.41416	0.000153797	0.000952851		PMO003195	GBRL2	2.30537	8.27e-11	2.05e-09
PMO003203	NOB1	0.961223	0.00137351	0.00609424		PMO003203	NOB1	0.809575	0.00276983	0.0103039
PMO003209	VP9D1	2.71478	2.10096e-10	4.74935e-09		PMO003209	VP9D1	1.88516	8.38e-06	7.33e-05
PMO003219	MVD1	-4.15087	8.28463e-37	1.84888e-34		PMO003219	MVD1	-1.0498	0.0107343	0.0310523
PMO003227	K0513	-5.06085	4.68814e-46	1.96696e-43		PMO003227	K0513	-5.29883	9.49e-36	2.94e-33
PMO003230	KLDC4	-0.988135	0.0068225	0.0229142		PMO003230	KLDC4	-0.885182	0.0171747	0.0452886
PMO003235	RSPH1	-1.74328	0.0119501	0.0362159		PMO003235	RSPH1	-2.03092	0.00418618	0.0145062
PMO003248	HSF2B	-3.6784	1.28404e-08	2.24097e-07		PMO003248	HSF2B	-2.13464	0.0107793	0.0311565
PMO003265	TTC3	1.03381	1.5387e-05	0.000128703		PMO003265	TTC3	0.702329	0.00923488	0.0275242
PMO003266	DOP2	1.33889	0.00162315	0.00700628		PMO003266	DOP2	1.2467	0.00267845	0.0100278
PMO003269	WRB	-4.27921	1.33188e-11	3.68605e-10		PMO003269	WRB	1.91575	1.13e-07	1.56e-06
PMO003270	B3GT5	2.5046	0.000250454	0.00144978		PMO003270	B3GT5	2.60358	0.000379411	0.00196405
PMO003271	CBS	-1.79506	0.00133664	0.00595077		PMO003271	CBS	-1.87838	0.00118564	0.00510545
PMO003273	TSN7	-1.53556	0.00132267	0.0058961		PMO003273	TSN7	-2.001	7.66e-07	8.72e-06
PMO003274	NYX	1.39134	0.00355513	0.0134578		PMO003274	NYX	1.57826	0.00235103	0.00897801
PMO003279	CAF1B	-1.51853	0.000382749	0.00207155		PMO003279	CAF1B	-1.28824	0.00145615	0.00601904
PMO003283		5.56129	1.14739e-18	6.54077e-17		PMO003283		3.94854	1.23e-09	2.49e-08
PMO003286	FANCF	1.70786	3.05686e-06	3.09492e-05		PMO003286	FANCF	1.21701	0.00445205	0.0152567
PMO003293	T11L1	-3.54164	7.23015e-13	2.42213e-11		PMO003293	T11L1	-2.6113	9.16e-08	1.29e-06
PMO003300	MET15	-1.42882	3.68697e-06	3.62622e-05		PMO003300	MET15	-0.85143	0.0105546	0.0306418
PMO003301	KCNA4	-4.46043	1.03865e-12	3.40449e-11		PMO003301	KCNA4	-4.89025	3.44e-14	1.38e-12
PMO003308	GOGB1	0.840795	0.00355531	0.0134578		PMO003308	GOGB1	0.913134	0.00103362	0.00453055
PMO003312	KI18A	-1.81334	0.00112488	0.00513665		PMO003312	KI18A	-3.71954	3.47e-10	7.71e-09
PMO003313	RBTN2	2.90826	4.01395e-11	1.01882e-09		PMO003313	RBTN2	3.30705	2.89e-12	9.14e-11
PMO003319	BTBDA	-1.5126	2.70293e-10	6.00658e-09		PMO003319	BTBDA	-1.03272	0.000854538	0.00384323
PMO003325	FBX3	1.52879	2.41706e-06	2.51015e-05		PMO003325	FBX3	1.46074	0.000350977	0.00184961
PMO003331	FRS1L	-3.81185	7.28934e-09	1.33902e-07		PMO003331	FRS1L	-3.03104	2.02e-06	2.06e-05
PMO003336	ZN830	-1.59335	2.48655e-10	5.54924e-09		PMO003336	ZN830	-1.43186	1.01e-07	1.41e-06
PMO003347	MSD3	1.59255	0.000110228	0.00071679		PMO003347	MSD3	2.20118	2.59e-08	4.04e-07
PMO003352	LR16A	1.06778	0.00159938	0.00691222		PMO003352	LR16A	1.63233	1.05e-05	8.98e-05
PMO003354	ZN236	2.07889	9.29907e-07	1.0625e-05		PMO003354	ZN236	2.815	3.32e-12	1.03e-10
PMO003366	CLP1L	0.703833	0.0127174	0.0381122		PMO003366	CLP1L	0.760457	0.0138909	0.0383293
PMO003373	TERT	1.39428	0.0034876	0.0132637		PMO003373	TERT	1.54611	0.00617832	0.0198113
PMO003376	F206A	1.80207	0.000922008	0.00434562		PMO003376	F206A	2.29047	2.52e-05	0.000192429
PMO003378	PCAT1	3.27734	9.41844e-13	3.09687e-11		PMO003378	PCAT1	2.92455	3.72e-10	8.24e-09
PMO003387	TOR3A	1.48889	0.000819043	0.00392998		PMO003387	TOR3A	1.23864	0.00222406	0.00854857
PMO003396	IER5	2.85646	9.08059e-08	1.32471e-06		PMO003396	IER5	2.7269	1.4e-06	1.49e-05
PMO003397	RGSL	-2.95251	1.17286e-11	3.28058e-10		PMO003397	RGSL	-3.21725	3.45e-10	7.68e-09
PMO003402	NTM1B	1.67604	0.00707003	0.0236095		PMO003402	NTM1B	2.69117	1.21e-05	0.00010172
PMO003405	ITPA	-1.65548	1.12366e-08	1.98085e-07		PMO003405	ITPA	-0.960117	0.00461096	0.0156737
PMO003408	TMCO1	-2.61882	5.40172e-17	2.71094e-15		PMO003408	TMCO1	-2.58236	2e-15	9.62e-14
PMO003410	CA112	-1.44183	1.30196e-05	0.000110666		PMO003410	CA112	-3.28391	3.41e-17	2.03e-15
PMO003412	RBG1L	0.770929	0.00187623	0.00791942		PMO003412	RBG1L	0.988837	0.000177703	0.00103724
PMO003422	FMO1	3.87143	8.59774e-09	1.55218e-07		PMO003422	FMO1	2.27427	0.00185131	0.0073245
PMO003432	TRIM7	1.63798	0.00012931	0.000823515		PMO003432	TRIM7	1.74424	0.00102975	0.00451921
PMO003436	KCNV2	3.65457	1.44544e-08	2.49361e-07		PMO003436	KCNV2	2.6385	1.37e-05	0.000113243
PMO003441	CATIN	-0.901919	0.00708492	0.0236442		PMO003441	CATIN	-1.26124	2.62e-05	0.000199054
PMO003450	RORB	2.4449	7.18031e-07	8.45278e-06		PMO003450	RORB	1.66818	0.00255251	0.00962473
PMO003452	MIS	4.06642	7.71105e-18	4.16913e-16		PMO003452	MIS	1.52229	0.0162833	0.0435492
PMO003462	KLH24	2.17388	3.12895e-06	3.15573e-05		PMO003462	KLH24	2.89717	7e-11	1.75e-09
PMO003464	OAZ1	-0.815459	0.0037493	0.0140201		PMO003464	OAZ1	-0.836715	0.00563949	0.0184312
PMO003473	ATG4B	-0.721425	0.00559845	0.0194573		PMO003473	ATG4B	-0.662377	0.00652703	0.0207211
PMO003475	G3ST2	2.16949	0.00148406	0.00651271		PMO003475	G3ST2	1.92709	0.00635285	0.0202782
PMO003480	AQ12B	-2.42196	0.000176362	0.00107675		PMO003480	AQ12B	-1.5318	0.0168425	0.0446364
PMO003485	MTEF4	-1.5741	7.01151e-08	1.05154e-06		PMO003485	MTEF4	-0.833716	0.0120966	0.0343678
PMO003489	SFT2C	1.74419	0.000576298	0.00292125		PMO003489	SFT2C	1.46631	0.00474207	0.0160416
PMO003490	F168B	1.52456	1.26572e-07	1.78443e-06		PMO003490	F168B	0.80897	0.0143867	0.03948
PMO003493	SIAT1	-0.897716	0.00877209	0.0281636		PMO003493	SIAT1	-0.917901	0.00735544	0.0228614
PMO003514	ETV5	-1.82184	2.01385e-07	2.71857e-06		PMO003514	ETV5	-2.32158	6.86e-12	2.01e-10
PMO003519	ZN292	2.66182	4.44668e-11	1.11661e-09		PMO003519	ZN292	2.27663	3.32e-07	4.1e-06
PMO003527	CREG1	2.80906	3.10895e-18	1.71631e-16		PMO003527	CREG1	2.6118	3.94e-10	8.68e-09
PMO003535	VGLL3	-3.53026	3.55473e-08	5.79869e-07		PMO003535	VGLL3	1.5593	0.000180577	0.00105168
PMO003546	IGSF3	1.1953	0.00840031	0.0271738		PMO003546	IGSF3	1.94259	0.000129327	0.000794069
PMO003551	CRBG3	1.0948	0.000615862	0.00308785		PMO003551	CRBG3	2.00353	2.39e-11	6.44e-10
PMO003560	NIP7	-1.85361	1.90456e-07	2.58434e-06		PMO003560	NIP7	-1.38542	0.000172842	0.00101167
PMO003563	CADH1	-7.16868	7.01198e-32	1.0816e-29		PMO003563	CADH1	-6.00073	2.61e-27	3.52e-25
PMO003566	DEFI8	-2.46473	4.31186e-10	9.34444e-09		PMO003566	DEFI8	-1.12912	0.000836859	0.00378057
PMO003575	FOG1	2.13472	3.62791e-05	0.000276549		PMO003575	FOG1	2.24538	8.45e-06	7.38e-05
PMO003577	JPH3	2.48729	0.00028903	0.00163429		PMO003577	JPH3	2.42698	0.000372246	0.00193458
PMO003585	ZFHX3	0.894324	0.00575604	0.0199113		PMO003585	ZFHX3	1.13501	0.0010359	0.00453864
PMO003592	BANP	0.845795	0.00222927	0.00914104		PMO003592	BANP	0.807861	0.0091016	0.0271808
PMO003614	LUZP2	-1.461	0.000307754	0.0017253		PMO003614	LUZP2	-1.13493	0.0121193	0.034397
PMO003627	ANO5	1.22439	0.00433146	0.0158247		PMO003627	ANO5	1.29455	0.00269384	0.0100782
PMO003628	NAT10	-1.4181	1.74631e-07	2.39126e-06		PMO003628	NAT10	-0.85279	0.0024045	0.00913865
PMO003647	NUP53	3.54304	3.85327e-25	4.0417e-23		PMO003647	NUP53	2.63571	1.45e-09	2.89e-08
PMO003652	ZC3HF	-1.54838	8.98996e-07	1.03055e-05		PMO003652	ZC3HF	-0.94134	0.00188631	0.0074462
PMO003654	ASND1	-1.71309	2.55683e-08	4.24345e-07		PMO003654	ASND1	-1.4734	1.17e-06	1.26e-05
PMO003656	GLSL	2.22051	6.45857e-08	9.80375e-07		PMO003656	GLSL	1.25607	0.0072934	0.0226954
PMO003665	SOSB2	-1.37933	7.31094e-07	8.5681e-06		PMO003665	SOSB2	-1.21489	0.000300526	0.00162525
PMO003671	WDR75	-1.44796	9.15771e-06	8.03809e-05		PMO003671	WDR75	-2.17763	4.87e-16	2.54e-14
PMO003673	BARD1	1.92555	0.00425517	0.0156003		PMO003673	BARD1	2.21071	0.00163701	0.00662612
PMO003674	NB5R3	0.685526	0.0067982	0.0228473		PMO003674	NB5R3	1.35176	3.79e-07	4.62e-06
PMO003683	ARHG5	1.15938	0.0114451	0.0349381		PMO003683	ARHG5	1.51295	0.000164196	0.000970783
PMO003692	A4GAT	4.25639	2.16673e-11	5.72464e-10		PMO003692	A4GAT	3.8807	6.87e-09	1.2e-07
PMO003693	LIPB1	0.68128	0.0016029	0.00692454		PMO003693	LIPB1	0.745795	0.00936068	0.0278208
PMO003708	LRMP	3.04987	1.02436e-05	8.89445e-05		PMO003708	LRMP	2.66157	0.00022261	0.00125886
PMO003722	ID2	1.67341	0.000353593	0.00193673		PMO003722	ID2	1.425	0.000604162	0.00289799
PMO003735	ASAP2	1.41239	0.00994861	0.0311588		PMO003735	ASAP2	1.50535	0.00582651	0.0189371
PMO003742	TANC2	1.47991	0.0019135	0.00805404		PMO003742	TANC2	1.51203	0.00234297	0.00895684
PMO003743	ACE	-1.51879	2.36817e-07	3.14428e-06		PMO003743	ACE	-1.7264	1.65e-05	0.00013272
PMO003747	DDX42	0.864745	0.000246896	0.00143394		PMO003747	DDX42	0.834778	0.00203197	0.00793781
PMO003751	B3AT	1.91177	2.13579e-06	2.23799e-05		PMO003751	B3AT	2.09915	2.03e-05	0.000158854
PMO003754	LSM12	-0.962649	0.000321665	0.00179274		PMO003754	LSM12	-1.06566	0.00022635	0.00127864
PMO003768	UBE2Z	-3.36825	2.47317e-34	4.4726e-32		PMO003768	UBE2Z	-2.52076	4.54e-15	2.11e-13
PMO003788	KCMF1	-2.74934	4.63055e-17	2.34637e-15		PMO003788	KCMF1	-2.09764	2.92e-09	5.5e-08
PMO003802	FNTA	-0.920941	0.00342677	0.0130561		PMO003802	FNTA	-0.750883	0.0080691	0.0246858
PMO003807	GA45G	-1.84312	0.000490004	0.00253935		PMO003807	GA45G	-1.24464	0.0144619	0.0396242
PMO003816	NIBAN	2.45838	2.33217e-07	3.10433e-06		PMO003816	NIBAN	3.02535	7.4e-13	2.51e-11
PMO003817	TRM1L	-1.18941	1.4451e-05	0.000122042		PMO003817	TRM1L	-1.65913	2.42e-09	4.63e-08
PMO003818	TPR	-1.30803	1.06463e-11	3.00995e-10		PMO003818	TPR	-1.26107	2.44e-07	3.12e-06
PMO003835	VAV3	1.7995	0.00559549	0.0194573		PMO003835	VAV3	1.96006	0.00385546	0.0135115
PMO003852	TRIB1	-1.34557	0.0028182	0.0111062		PMO003852	TRIB1	-1.46715	0.00478628	0.0161393
PMO003861	ERG1	1.64742	0.00836833	0.0271138		PMO003861	ERG1	1.92503	0.00636337	0.020305
PMO003873	AMYP	2.16814	3.35414e-07	4.29044e-06		PMO003873	AMYP	1.82945	4.37e-05	0.000309053
PMO003879	DEN1B	1.68713	0.0016453	0.00709019		PMO003879	DEN1B	1.71165	0.00136837	0.00574877
PMO003888	SEN15	-3.37555	1.97918e-24	1.80519e-22		PMO003888	SEN15	-2.29005	1.45e-14	6.11e-13
PMO003901	F102B	1.27882	0.00804413	0.0262278		PMO003901	F102B	1.55252	0.00280974	0.010445
PMO003907	ARHGA	2.89544	3.36503e-14	1.33192e-12		PMO003907	ARHGA	2.84053	9.73e-11	2.37e-09
PMO003910	SH3Y1	2.11415	0.000271023	0.00155173		PMO003910	SH3Y1	1.81033	0.0019828	0.0077717
PMO003916	RNH1	-7.75659	9.43073e-41	3.09122e-38		PMO003916	RNH1	-2.27457	6.67e-17	3.8e-15
PMO003919	ADA17	0.914599	0.000126298	0.000807274		PMO003919	ADA17	1.06439	0.000146492	0.000881464
PMO003922	DCOR	-2.7017	1.50127e-12	4.83031e-11		PMO003922	DCOR	-3.68585	4.02e-27	5.16e-25
PMO003925	E2F6	1.13211	0.000899967	0.00425406		PMO003925	E2F6	1.30336	1.19e-05	9.98e-05
PMO003931	MPSF	1.99276	3.83932e-06	3.75309e-05		PMO003931	MPSF	2.19122	6.28e-07	7.3e-06
PMO003935	O1030	-2.80451	9.31535e-05	0.000617628		PMO003935	O1030	-2.76035	0.000167188	0.000985154
PMO003937	ABTB2	2.67073	8.04632e-06	7.16451e-05		PMO003937	ABTB2	2.83343	3.02e-06	2.96e-05
PMO003953	DDB1	-1.15342	3.66812e-08	5.97437e-07		PMO003953	DDB1	-0.763403	0.00308897	0.0112408
PMO003960	FRIH	-0.907115	0.0125851	0.037748		PMO003960	FRIH	-1.05382	0.00571812	0.0186535
PMO003971	COMD4	1.36296	0.0172501	0.0488093		PMO003971	COMD4	3.88181	3.96e-14	1.57e-12
PMO003991	ACBG1	2.09557	1.67689e-05	0.000137844		PMO003991	ACBG1	1.66509	0.000660759	0.00312251
PMO003994	CL045	-1.59068	7.71493e-06	6.92824e-05		PMO003994	CL045	-2.25973	1.09e-09	2.22e-08
PMO004006	GBRL1	-1.21245	0.00431134	0.0157732		PMO004006	GBRL1	-2.1095	3.84e-09	7.09e-08
PMO004008	NEUA	-2.44524	5.08752e-17	2.56553e-15		PMO004008	NEUA	-2.20109	9.36e-19	6.23e-17
PMO004013	PLPL2	-1.74307	0.00460618	0.0165573		PMO004013	PLPL2	-1.46616	0.00804139	0.0246225
PMO004015	PARVB	1.33379	0.000166788	0.00102607		PMO004015	PARVB	2.77291	5.44e-20	4.09e-18
PMO004052	WDR35	-1.59704	0.00109088	0.00500537		PMO004052	WDR35	-1.34577	0.000276772	0.0015139
PMO004058	CB044	-1.53367	8.40664e-07	9.74334e-06		PMO004058	CB044	-1.74051	8.74e-07	9.78e-06
PMO004060	SF3B6	1.69317	8.19381e-05	0.000554841		PMO004060	SF3B6	1.43148	0.00156822	0.00639934
PMO004071	QORX	2.05968	0.00194177	0.00814689		PMO004071	QORX	1.66958	0.0137609	0.0380305
PMO004075	TTPAL	1.09787	0.00196697	0.00821972		PMO004075	TTPAL	1.21077	0.00906287	0.0270882
PMO004080	PKCB1	1.88136	6.78189e-05	0.000472659		PMO004080	PKCB1	1.94671	6.48e-05	0.000436682
PMO004086	TDIF1	-3.4673	4.56009e-25	4.68229e-23		PMO004086	TDIF1	-1.84517	4.94e-08	7.28e-07
PMO004087	WFDC2	1.73746	0.00352659	0.0133781		PMO004087	WFDC2	2.96842	6.23e-08	9e-07
PMO004089	TGM2	-4.13519	6.81441e-31	9.65897e-29		PMO004089	TGM2	-2.97559	8.34e-16	4.16e-14
PMO004090	PPGB	-1.15226	6.08834e-05	0.000430037		PMO004090	PPGB	-1.07066	0.000136165	0.000829596
PMO004094	ZNFX1	-0.97923	0.00522452	0.0184264		PMO004094	ZNFX1	-1.67253	1.08e-07	1.49e-06
PMO004121	U5S1	-0.753782	0.00080979	0.00389897		PMO004121	U5S1	-0.92554	0.000211594	0.00120238
PMO004126	GRN	3.0477	6.16295e-22	4.3975e-20		PMO004126	GRN	1.95046	6.95e-08	9.97e-07
PMO004130	TBC23	1.57453	2.61245e-06	2.69175e-05		PMO004130	TBC23	1.73483	4.12e-08	6.22e-07
PMO004138	CD166	1.95138	0.00227921	0.00930945		PMO004138	CD166	2.56058	0.000195932	0.00112431
PMO004141	FIL1L	1.49655	1.79538e-07	2.44886e-06		PMO004141	FIL1L	1.39422	3.63e-05	0.000262627
PMO004154	NSG1	-2.30063	0.000887255	0.00419965		PMO004154	NSG1	-2.33899	0.00167248	0.00673858
PMO004167	TRM44	-1.73554	4.4947e-06	4.2898e-05		PMO004167	TRM44	-2.43777	2.92e-11	7.81e-10
PMO004168	K0232	1.71397	9.85734e-05	0.000649458		PMO004168	K0232	1.69776	0.000273806	0.00150158
PMO004169	CCL3	2.70219	8.65324e-05	0.000580703		PMO004169	CCL3	3.66406	5.35e-08	7.84e-07
PMO004186	MAST3	1.3405	0.000730019	0.00356977		PMO004186	MAST3	1.38912	8.23e-05	0.00053679
PMO004192	SAFB2	-1.51338	6.03623e-08	9.3246e-07		PMO004192	SAFB2	-1.25513	1.07e-06	1.17e-05
PMO004196	P85B	1.78019	7.6719e-06	6.8955e-05		PMO004196	P85B	1.3488	0.000241971	0.00135524
PMO004201	UB2L3	-2.20909	0.0010282	0.00476549		PMO004201	UB2L3	-2.05748	0.00241953	0.00918584
PMO004205	PSD13	-3.79179	2.48559e-28	3.25892e-26		PMO004205	PSD13	-3.9947	1.53e-33	3.66e-31
PMO004212	RMD3	-1.3715	0.000525508	0.00269538		PMO004212	RMD3	1.08587	0.00504178	0.0168283
PMO004213	MED19	1.50826	1.5578e-05	0.000129681		PMO004213	MED19	1.9268	9.02e-09	1.53e-07
PMO004217	TIM10	1.84667	7.07615e-05	0.000488623		PMO004217	TIM10	1.98065	8.05e-06	7.1e-05
PMO004226	NEMP1	-1.21213	0.000402401	0.00215566		PMO004226	NEMP1	-1.05136	0.0019816	0.00776987
PMO004232	ACV1B	-1.16375	0.000196433	0.00117981		PMO004232	ACV1B	-2.53482	7.04e-15	3.15e-13
PMO004238	BI1	-0.792476	0.00119015	0.00538376		PMO004238	BI1	-3.01802	3.61e-31	6.79e-29
PMO004249	FITM2	1.04925	0.00313558	0.0121361		PMO004249	FITM2	1.22042	0.00127077	0.00541
PMO004254	EPB42	1.98248	4.25275e-08	6.75865e-07		PMO004254	EPB42	1.59228	0.000659736	0.00311907
PMO004259	CTBL1	-0.919091	0.00169692	0.00727974		PMO004259	CTBL1	-1.14497	0.000461032	0.00231815
PMO004261	RPR1B	1.0924	7.31052e-05	0.000502491		PMO004261	RPR1B	1.1736	0.00016113	0.00095642
PMO004267	JPH2	2.15964	2.3908e-05	0.000190122		PMO004267	JPH2	2.43508	4.53e-06	4.25e-05
PMO004268	ELMO2	-1.2649	1.69073e-05	0.000138873		PMO004268	ELMO2	-1.51155	2.86e-07	3.59e-06
PMO004279	SSRP1	-1.24438	0.000151084	0.000938815		PMO004279	SSRP1	-0.855057	0.00472581	0.0159918
PMO004286	ZDHC5	0.924687	6.3457e-05	0.000446412		PMO004286	ZDHC5	0.682343	7.91e-05	0.000519186
PMO004292	SIR3	-1.95097	8.34982e-09	1.51323e-07		PMO004292	SIR3	-1.32874	0.000102513	0.000647956
PMO004295	SMBP2	-1.28279	5.57839e-05	0.000399125		PMO004295	SMBP2	-2.37139	6.08e-11	1.54e-09
PMO004301	PCYOX	-1.72958	2.82164e-08	4.65348e-07		PMO004301	PCYOX	-1.54982	4.03e-07	4.89e-06
PMO004305	STAR7	0.654875	0.00509448	0.0180283		PMO004305	STAR7	0.937016	0.000551817	0.00269106
PMO004307	ANR39	2.02564	0.000290351	0.00163912		PMO004307	ANR39	1.47798	0.0109415	0.0315476
PMO004308	LMA2L	-0.646159	0.0139112	0.0409873		PMO004308	LMA2L	-1.34011	8.42e-07	9.45e-06
PMO004309	MTDC	2.13139	8.54069e-07	9.8432e-06		PMO004309	MTDC	1.04626	0.00945526	0.028046
PMO004313	PROM2	1.74172	0.0157546	0.0453359		PMO004313	PROM2	2.74713	0.000154536	0.000924583
PMO004324	LIPE	-3.36587	8.37295e-13	2.77047e-11		PMO004324	LIPE	-2.80074	7.5e-07	8.57e-06
PMO004328	MAOM	1.41843	0.0046243	0.0166054		PMO004328	MAOM	1.98138	0.000140453	0.000850275
PMO004329	RNZ1	2.43265	0.000414715	0.00221484		PMO004329	RNZ1	1.87088	0.00848706	0.025732
PMO004348	S29A3	2.23049	0.000372619	0.00202508		PMO004348	S29A3	2.91149	3.9e-06	3.73e-05
PMO004350	GDC	-1.61453	7.23607e-07	8.48983e-06		PMO004350	GDC	-1.10406	0.00062633	0.0029907
PMO004358	HTAI2	1.66321	5.69323e-06	5.30683e-05		PMO004358	HTAI2	1.56989	5.87e-05	0.000401914
PMO004370	SERA	1.49536	0.0138752	0.0409158		PMO004370	SERA	2.42938	0.0102125	0.0298381
PMO004375	FMO5	-1.57173	0.00321145	0.0123933		PMO004375	FMO5	-2.03798	0.00103808	0.0045463
PMO004388	DHTK1	-0.855572	0.00794728	0.0259895		PMO004388	DHTK1	-0.714521	0.0184267	0.0479177
PMO004391	PRP18	-1.77272	1.02892e-10	2.41981e-09		PMO004391	PRP18	-1.71705	1.82e-09	3.56e-08
PMO004397	ATPG	1.20763	0.000216624	0.00128303		PMO004397	ATPG	1.38739	7.88e-06	6.97e-05
PMO004406	ZNF91	-1.10349	0.00107956	0.00496645		PMO004406	ZNF91	-1.29325	0.000422951	0.00216281
PMO004408	ENPP4	1.266	0.000109828	0.000714632		PMO004408	ENPP4	1.093	0.00194767	0.00764537
PMO004414	RHAG	1.94641	1.99681e-06	2.10922e-05		PMO004414	RHAG	1.27924	0.0157234	0.0423096
PMO004425	LY6E	-1.13794	0.000609972	0.00306711		PMO004425	LY6E	0.869878	0.0167056	0.0443851
PMO004431	EF1D	-0.723934	0.0138092	0.0407783		PMO004431	EF1D	-1.19148	6.56e-05	0.000441934
PMO004432	LY6E	2.18142	3.89036e-05	0.000293568		PMO004432	LY6E	-1.83934	0.00430789	0.0148352
PMO004437	ENPP5	1.95831	2.35417e-05	0.000187636		PMO004437	ENPP5	2.24243	1.29e-06	1.38e-05
PMO004441	RCAN2	1.98836	0.000315573	0.00176066		PMO004441	RCAN2	1.57359	0.00184333	0.00729801
PMO004468	INT9	-1.09638	2.8927e-05	0.000225755		PMO004468	INT9	-0.87667	0.00585056	0.0189918
PMO004472	PINX1	-3.09531	4.40923e-13	1.51634e-11		PMO004472	PINX1	-1.18084	0.00471108	0.0159522
PMO004474	XKR6	2.3214	0.00101036	0.00469032		PMO004474	XKR6	1.91272	0.00917464	0.0273679
PMO004476	CATB	-1.16673	0.000629922	0.00314481		PMO004476	CATB	-1.73112	3.69e-08	5.63e-07
PMO004483	CK5P3	-1.49858	0.00189069	0.00797086		PMO004483	CK5P3	-1.26229	0.00146702	0.00605686
PMO004484	PNPO	2.14009	4.52703e-08	7.14379e-07		PMO004484	PNPO	0.910086	0.0173398	0.0455755
PMO004487	CWC25	-0.644272	0.0163526	0.0467235		PMO004487	CWC25	-0.632752	0.0163499	0.0436605
PMO004490	PI42B	1.26799	0.000111281	0.00072274		PMO004490	PI42B	1.48344	8.88e-08	1.26e-06
PMO004499	CATK	-2.45924	5.94931e-08	9.23111e-07		PMO004499	CATK	-1.90398	2.11e-05	0.000164628
PMO004500	ARNT	1.80517	3.92209e-10	8.57058e-09		PMO004500	ARNT	2.02112	6.87e-12	2.01e-10
PMO004504	INT3	-1.13923	1.47936e-06	1.60134e-05		PMO004504	INT3	-1.8658	1.09e-13	4.16e-12
PMO004517	API5	0.992678	0.000342803	0.0018865		PMO004517	API5	0.805743	0.0128472	0.0360063
PMO004520	ALKB3	2.98139	6.12711e-06	5.65235e-05		PMO004520	ALKB3	4.8723	1.95e-14	8e-13
PMO004521	CK096	2.57532	2.07025e-06	2.18021e-05		PMO004521	CK096	2.45907	1.95e-06	2e-05
PMO004529	PRR5L	-1.91281	8.24211e-08	1.2134e-06		PMO004529	PRR5L	-2.04245	6.35e-07	7.36e-06
PMO004534	CLN5	-2.21696	8.87813e-14	3.31398e-12		PMO004534	CLN5	-1.94806	2.15e-08	3.44e-07
PMO004539	PIBF1	1.64413	0.000657842	0.00326864		PMO004539	PIBF1	1.70688	0.000304456	0.00164481
PMO004540	BORA	3.24606	2.38945e-07	3.16451e-06		PMO004540	BORA	4.31668	9.5e-11	2.32e-09
PMO004550	SAMH1	1.73113	1.82027e-08	3.08446e-07		PMO004550	SAMH1	1.72886	3.31e-07	4.1e-06
PMO004551	RLGPB	1.54785	0.00213769	0.00882416		PMO004551	RLGPB	1.3371	0.00885414	0.0266079
PMO004555	CHD6	1.49318	9.00023e-05	0.000599767		PMO004555	CHD6	1.82082	1.3e-06	1.4e-05
PMO004556	RHG39	1.17125	0.00174409	0.00745469		PMO004556	RHG39	1.3922	0.000647711	0.00308021
PMO004561	VPS8	-1.1067	0.00168036	0.00721463		PMO004561	VPS8	-0.822381	0.00335906	0.0120322
PMO004565	DJB11	-1.78846	2.66211e-08	4.40425e-07		PMO004565	DJB11	-1.62035	5.27e-07	6.25e-06
PMO004587	FOXJ2	0.724397	0.0123587	0.0371755		PMO004587	FOXJ2	0.844836	0.00543261	0.0178438
PMO004594	DIP2B	1.93917	9.90762e-08	1.43339e-06		PMO004594	DIP2B	1.888	2.43e-06	2.44e-05
PMO004610	RPRM	3.10731	5.28555e-07	6.43788e-06		PMO004610	RPRM	2.36305	0.000228665	0.00128964
PMO004611	PR40A	-1.07381	0.000102022	0.000667569		PMO004611	PR40A	-1.48885	6.77e-08	9.74e-07
PMO004617	WSDU1	-0.724309	0.0146525	0.0426922		PMO004617	WSDU1	-2.13913	2.08e-08	3.33e-07
PMO004618	BAZ2B	1.2045	1.00086e-06	1.13615e-05		PMO004618	BAZ2B	0.835828	0.00155423	0.00635458
PMO004628	SAHH2	1.07938	0.0024061	0.00975178		PMO004628	SAHH2	2.95497	1.12e-25	1.33e-23
PMO004642	BN3D2	-1.00928	0.0106042	0.0328298		PMO004642	BN3D2	-1.0148	0.00758671	0.0234486
PMO004645	CABP2	3.96433	4.35512e-12	1.29775e-10		PMO004645	CABP2	3.61133	4.86e-11	1.25e-09
PMO004647	FNBP4	1.45385	0.00209969	0.00870154		PMO004647	FNBP4	0.897328	0.0154312	0.0416824
PMO004649	SPTB1	1.4163	5.61737e-06	5.24672e-05		PMO004649	SPTB1	1.37953	5.81e-05	0.000398307
PMO004660	XPA	-2.05277	2.59484e-12	7.95826e-11		PMO004660	XPA	-1.96256	6.96e-10	1.45e-08
PMO004670	HEMGN	1.23415	0.002206	0.00906692		PMO004670	HEMGN	1.6484	0.000724346	0.00335964
PMO004671	CXA1	2.05007	8.32284e-11	2.00686e-09		PMO004671	CXA1	1.1279	0.00254626	0.00961149
PMO004687	GPTC1	1.13446	9.34808e-06	8.18464e-05		PMO004687	GPTC1	0.902175	0.00140946	0.0058722
PMO004695	MIP18	-2.63756	9.79173e-07	1.11394e-05		PMO004695	MIP18	3.81564	8.27e-22	7.63e-20
PMO004701	DPYD	-2.27939	4.97644e-07	6.10519e-06		PMO004701	DPYD	-3.27235	6.61e-11	1.67e-09
PMO004702	SAS6	-0.844952	0.000436948	0.00231122		PMO004702	SAS6	-0.960527	0.000947815	0.004207
PMO004704	FRRS1	1.28468	0.00226627	0.0092638		PMO004704	FRRS1	1.54992	0.000186868	0.00107995
PMO004726	FGD3	0.944525	0.00450616	0.0163003		PMO004726	FGD3	1.08669	0.00122086	0.00524207
PMO004729	WNK2	1.45654	0.000331945	0.00183638		PMO004729	WNK2	1.69338	9.44e-05	0.000603636
PMO004731	DCTN2	-4.32549	4.56655e-38	1.16826e-35		PMO004731	DCTN2	-1.34297	3.52e-05	0.000255536
PMO004738	PTBP2	1.29828	0.000133207	0.000844237		PMO004738	PTBP2	1.10981	0.00481731	0.0162284
PMO004741	PALMD	2.26966	5.99786e-06	5.54287e-05		PMO004741	PALMD	2.87953	7.96e-09	1.37e-07
PMO004753	HDAC3	1.40639	1.23759e-06	1.36706e-05		PMO004753	HDAC3	0.833024	0.002749	0.0102518
PMO004761	ICLN	-0.863107	6.2005e-05	0.000436783		PMO004761	ICLN	-1.06175	1.78e-06	1.85e-05
PMO004768	RSF1	0.869254	0.000276776	0.00157524		PMO004768	RSF1	0.958794	0.00421629	0.0145865
PMO004773	PERQ2	1.17183	1.27477e-10	2.97762e-09		PMO004773	PERQ2	0.965534	7.21e-06	6.43e-05
PMO004779	A16L1	-1.13977	6.70792e-06	6.11263e-05		PMO004779	A16L1	-1.03518	0.000717149	0.0033336
PMO004784	PLCG1	1.189	0.00268112	0.0106847		PMO004784	PLCG1	1.21183	0.0011827	0.00509809
PMO004791	SYNC	1.09279	4.6822e-08	7.35204e-07		PMO004791	SYNC	1.23606	7.48e-11	1.86e-09
PMO004808	TM209	-0.823429	4.66107e-05	0.000340968		PMO004808	TM209	-0.607047	0.00161342	0.0065528
PMO004811	UBE2H	6.4113	1.60626e-52	9.36002e-50		PMO004811	UBE2H	5.63416	3.8e-29	5.89e-27
PMO004812	FBH1	-1.19622	0.00302051	0.0117603		PMO004812	FBH1	-0.8296	0.00979918	0.0288627
PMO004832	SCO1	0.7331	0.00969105	0.0305254		PMO004832	SCO1	-1.12469	0.00128822	0.00547103
PMO004834	MYH1	1.48157	0.00426298	0.0156235		PMO004834	MYH1	4.44336	4.25e-25	4.86e-23
PMO004839	PJA2	-3.70809	6.20691e-28	8.03756e-26		PMO004839	PJA2	-2.07571	1.49e-08	2.46e-07
PMO004843	FXL17	-5.09227	4.23718e-25	4.40037e-23		PMO004843	FXL17	-1.45401	0.000204869	0.00117199
PMO004844	STYX	5.32767	2.38298e-17	1.21927e-15		PMO004844	STYX	6.40897	3.65e-24	3.92e-22
PMO004845	PRS10	-1.28782	4.14955e-06	4.02633e-05		PMO004845	PRS10	-1.86161	1.51e-12	4.93e-11
PMO004860	EAA2	-4.07164	4.08398e-10	8.88731e-09		PMO004860	EAA2	-3.22994	1.78e-07	2.35e-06
PMO004870	RMP	-0.831201	0.000657196	0.00326795		PMO004870	RMP	-1.12996	0.000148029	0.000888678
PMO004871	ZN536	2.54349	0.000334233	0.00184729		PMO004871	ZN536	3.55341	2.23e-07	2.87e-06
PMO004876	CLIP2	0.962274	0.0140569	0.0413121		PMO004876	CLIP2	1.22952	0.0088929	0.0266863
PMO004884	BUB3	-1.02661	4.8055e-05	0.000349791		PMO004884	BUB3	-0.702156	0.00694554	0.0217804
PMO004899	SIA8A	-1.48189	0.00501589	0.0177922		PMO004899	SIA8A	-0.941668	0.0176806	0.0463324
PMO004907	IF172	1.2954	0.00269181	0.0107114		PMO004907	IF172	1.1676	0.00290061	0.0106715
PMO004908	TRI54	-0.873078	0.00225719	0.00923027		PMO004908	TRI54	-1.43901	6.51e-06	5.87e-05
PMO004937	PSA5	-1.54291	1.84462e-06	1.96628e-05		PMO004937	PSA5	-1.70358	9.79e-08	1.37e-06
PMO004944	RDH1	-5.00882	4.05881e-38	1.09161e-35		PMO004944	RDH1	-5.96079	1.6e-52	1.53e-49
PMO004988	NBN	2.05927	9.26304e-09	1.66043e-07		PMO004988	NBN	0.99617	0.0122273	0.0346287
PMO005008	ANFY1	1.09907	0.00672765	0.0226312		PMO005008	ANFY1	1.01207	0.0140285	0.0386583
PMO005009	UB2G1	-0.84893	0.00313672	0.0121361		PMO005009	UB2G1	-1.10668	0.000101772	0.00064366
PMO005012	NOL6	-0.830035	0.00794664	0.0259895		PMO005012	NOL6	-1.13064	0.000201081	0.00115198
PMO005016	K1328	-2.14542	5.31566e-05	0.000382769		PMO005016	K1328	-2.71358	1.22e-06	1.32e-05
PMO005017	AQP3	1.54595	0.000998262	0.00464335		PMO005017	AQP3	1.58636	0.00351165	0.0125149
PMO005023	TPGS2	-2.2635	9.25008e-06	8.11238e-05		PMO005023	TPGS2	-1.29415	0.00210236	0.00816129
PMO005047	ACER3	2.83575	3.39376e-07	4.33583e-06		PMO005047	ACER3	2.65967	1.29e-05	0.000107469
PMO005048	GALT	-0.932753	0.00314319	0.0121567		PMO005048	GALT	-2.59272	6.15e-13	2.13e-11
PMO005051	AP4A	-0.908336	0.00720442	0.0239288		PMO005051	AP4A	-1.12739	0.000584923	0.00282503
PMO005057	TIF1B	-2.36663	4.5521e-05	0.000335066		PMO005057	TIF1B	1.43992	0.0024483	0.00928501
PMO005064	NGEF	1.9585	0.00087012	0.00413159		PMO005064	NGEF	1.92547	0.00188705	0.00744633
PMO005071	ICAM5	1.40443	0.0123443	0.0371441		PMO005071	ICAM5	2.0215	0.000240994	0.00135193
PMO005087	CNO6L	1.482	1.81088e-10	4.12023e-09		PMO005087	CNO6L	0.912553	0.00212671	0.00824063
PMO005090	TRI41	-0.745314	6.91111e-05	0.000479789		PMO005090	TRI41	-1.37271	4.14e-05	0.000296069
PMO005110	CAD11	1.12483	0.00964592	0.0304106		PMO005110	CAD11	1.43097	0.00517192	0.0171972
PMO005113	GPR61	-3.48646	4.02015e-08	6.45749e-07		PMO005113	GPR61	-3.46009	1.12e-07	1.55e-06
PMO005125	TRI35	-3.35982	1.12078e-11	3.15169e-10		PMO005125	TRI35	-3.73625	1.54e-14	6.44e-13
PMO005134	TRIM7	1.58765	1.10508e-12	3.59974e-11		PMO005134	TRIM7	-7.85549	3.08e-42	1.41e-39
PMO005154	UQCC1	-1.77227	4.66133e-09	8.84135e-08		PMO005154	UQCC1	-1.3754	4.11e-08	6.21e-07
PMO005158	RPB1	-1.19862	0.000931166	0.0043759		PMO005158	RPB1	-1.49539	0.000439867	0.002232
PMO005178	GSTCD	-1.8422	3.70906e-08	6.03169e-07		PMO005178	GSTCD	-2.34557	1.43e-11	3.98e-10
PMO005203	ZN628	-2.1558	1.38017e-11	3.77981e-10		PMO005203	ZN628	-1.6947	1.93e-07	2.53e-06
PMO005211	RFESD	-1.59813	0.000163461	0.00100678		PMO005211	RFESD	-1.60735	0.000674918	0.00317374
PMO005226	KCNK3	2.18042	0.00157628	0.00681798		PMO005226	KCNK3	2.3265	0.000685716	0.00321018
PMO005232	NACA	1.89785	1.28576e-06	1.41218e-05		PMO005232	NACA	1.27613	0.00129127	0.00547957
PMO005240	LENG1	-2.11366	0.00442367	0.016072		PMO005240	LENG1	1.27533	0.017086	0.0451112
PMO005246	PPOX	-2.34062	2.40228e-07	3.1775e-06		PMO005246	PPOX	1.3778	0.00235972	0.00900423
PMO005262	NFX1	2.40726	7.25093e-13	2.42213e-11		PMO005262	NFX1	-1.54488	0.00010761	0.000677327
PMO005268	TDRKH	2.13061	3.49049e-07	4.43779e-06		PMO005268	TDRKH	2.64442	6.21e-09	1.1e-07
PMO005269	RM09	-3.85176	2.52835e-35	4.91108e-33		PMO005269	RM09	-1.13441	0.0025836	0.0097315
PMO005274	DTX3	1.36471	0.00688157	0.0230609		PMO005274	DTX3	1.42041	0.00953392	0.0282475
PMO005286	TALDO	-3.17778	3.06291e-21	2.0727e-19		PMO005286	TALDO	-2.80494	1.77e-15	8.54e-14
PMO005287	NAL12	2.11284	7.24455e-05	0.000498282		PMO005287	NAL12	2.19156	3.12e-05	0.000230866
PMO005315	RAB43	1.57074	0.0141337	0.0415029		PMO005315	RAB43	2.215	0.000431852	0.00219768
PMO005325	HUS1	-1.11388	0.000122518	0.000787435		PMO005325	HUS1	-0.882717	0.00630169	0.0201593
PMO005338	M21D2	0.992612	0.0170933	0.0484048		PMO005338	M21D2	1.52232	0.00104714	0.00458025
PMO005340	CR021	2.54362	5.92041e-11	1.45091e-09		PMO005340	CR021	2.65637	1.87e-13	6.83e-12
PMO005386	OFUT2	-0.80385	0.0025004	0.0100989		PMO005386	OFUT2	-0.806775	0.00374994	0.0132032
PMO005388	CG043	1.33941	0.00104541	0.00483051		PMO005388	CG043	1.48279	0.0014245	0.00592312
PMO005393	MLP3A	-3.39838	1.13914e-23	9.87476e-22		PMO005393	MLP3A	-2.28917	8.53e-14	3.29e-12
PMO005395	ILF3	-0.768148	0.000464178	0.00243236		PMO005395	ILF3	-1.09296	5.49e-07	6.49e-06
PMO005406	RS19	-8.09517	1.01748e-38	2.88441e-36		PMO005406	RS19	2.30854	1.47e-07	1.97e-06
PMO005408	EIF3C	5.65257	2.32857e-19	1.37991e-17		PMO005408	EIF3C	5.82461	1.53e-20	1.24e-18
PMO005444	BOP1	-4.73554	1.59598e-13	5.81257e-12		PMO005444	BOP1	1.2057	0.000792067	0.00361483
PMO005449	ZN774	-4.40204	2.15164e-11	5.69913e-10		PMO005449	ZN774	-4.38692	5.34e-11	1.36e-09
PMO005450	ZSCA2	3.7238	8.36489e-09	1.51323e-07		PMO005450	ZSCA2	2.82206	3.34e-05	0.000244825
PMO005509		-1.92258	5.51491e-05	0.000395392		PMO005509		-4.71511	7.78e-13	2.63e-11
PMO005616	PCDA3	1.4572	0.000395626	0.00212637		PMO005616	PCDA3	1.93707	0.000634158	0.00302122
PMO005632	HA1F	-9.2416	2.8135e-55	1.96738e-52		PMO005632	HA1F	-4.15675	1.11e-25	1.33e-23
PMO005665	ZN551	-1.49669	0.00286552	0.0112571		PMO005665	ZN551	-1.47713	0.00361591	0.0128127
PMO005687	SSRB	-1.19155	0.00933053	0.0295942		PMO005687	SSRB	-1.22325	0.0111727	0.0321086
PMO005702	ZFP2	2.78727	2.89121e-05	0.000225755		PMO005702	ZFP2	3.095	3.91e-06	3.74e-05
PMO005706	SGF29	3.07314	6.70547e-11	1.63948e-09		PMO005706	SGF29	3.50248	1.76e-17	1.07e-15
PMO005755	TOPB1	-0.974038	5.92909e-05	0.000420773		PMO005755	TOPB1	-1.42752	2.35e-05	0.000180574
PMO005756	NPHP3	-2.14333	1.25168e-06	1.37908e-05		PMO005756	NPHP3	-1.69508	1.84e-05	0.000145899
PMO005762	ABHD5	-0.962193	0.00916735	0.0291471		PMO005762	ABHD5	-0.974099	0.00477221	0.0161074
PMO005763	TCAIM	1.17242	0.0152611	0.0441705		PMO005763	TCAIM	3.4914	8.68e-22	7.88e-20
PMO005764	CKLF6	-3.3639	5.35866e-11	1.32564e-09		PMO005764	CKLF6	-3.35825	1.87e-11	5.12e-10
PMO005765	OSB10	-0.965629	0.00157095	0.00680491		PMO005765	OSB10	-1.57421	6.44e-05	0.000435054
PMO005768	NGLY1	-1.0607	1.2905e-05	0.000109781		PMO005768	NGLY1	-1.17056	6.62e-05	0.000444849
PMO005781	3HIDH	1.06344	0.00666902	0.0224924		PMO005781	3HIDH	1.15202	0.000315633	0.00169217
PMO005786	HXA6	1.80006	8.824e-05	0.000589898		PMO005786	HXA6	1.85708	0.000216649	0.00122912
PMO005787	HXA5	1.34206	0.000418721	0.00223169		PMO005787	HXA5	1.50738	0.000139794	0.000846972
PMO005791	ROA2	0.771748	0.0032357	0.0124639		PMO005791	ROA2	0.642112	0.00781495	0.0240481
PMO005795	TRA2A	-0.921217	0.0115215	0.0351203		PMO005795	TRA2A	-1.18361	0.000558384	0.00271429
PMO005799	RPA43	-1.09594	7.50606e-05	0.000513575		PMO005799	RPA43	-1.14201	6.25e-05	0.00042303
PMO005803	SNX13	2.33821	1.10203e-07	1.58345e-06		PMO005803	SNX13	2.88643	1.86e-09	3.64e-08
PMO005808	COSA1	3.00576	5.95976e-06	5.51609e-05		PMO005808	COSA1	2.46242	0.000465447	0.00233701
PMO005841	PAPD1	1.06062	0.000327628	0.00181633		PMO005841	PAPD1	0.890782	0.00977479	0.028799
PMO005842	JCAD	1.27856	0.00138946	0.0061494		PMO005842	JCAD	1.7065	0.000114532	0.000714722
PMO005856	KMT2C	1.26837	0.000175296	0.00107087		PMO005856	KMT2C	1.36216	9.68e-05	0.000615376
PMO005878	THNS1	1.95552	4.19396e-08	6.69157e-07		PMO005878	THNS1	1.78854	5.77e-05	0.000396963
PMO005879	DPS1	1.39344	0.000737466	0.00360451		PMO005879	DPS1	1.35032	0.00102667	0.00450759
PMO005898	RPP38	1.47217	8.27368e-05	0.000559527		PMO005898	RPP38	1.16725	0.00661625	0.020973
PMO005914	MDR1	1.87819	1.14061e-07	1.62995e-06		PMO005914	MDR1	1.43511	5.82e-05	0.000398847
PMO005921	THB	1.64671	0.0117188	0.0356183		PMO005921	THB	1.68553	0.00942616	0.0279991
PMO005930	LMBR1	1.09766	0.00123976	0.00558104		PMO005930	LMBR1	1.26291	0.00148475	0.00610981
PMO005935	TOM7	4.0446	0.0140327	0.0412641		PMO005935	TOM7	3.17012	4.52e-06	4.25e-05
PMO005940	LAR4B	1.56245	0.00533538	0.018748		PMO005940	LAR4B	2.04218	7.98e-05	0.000523082
PMO005952	MTMRD	1.65528	3.99314e-05	0.000299815		PMO005952	MTMRD	1.40341	0.000825104	0.00373801
PMO005982	CA198	1.89275	4.76669e-05	0.00034769		PMO005982	CA198	2.10039	6.98e-06	6.27e-05
PMO005985	TAF5L	-1.0882	2.0928e-05	0.000168856		PMO005985	TAF5L	-1.78788	8.46e-10	1.75e-08
PMO005988	CCSAP	2.02807	0.00414201	0.015244		PMO005988	CCSAP	1.92747	0.00819606	0.0250047
PMO005990	TSNAX	-1.4407	8.75241e-05	0.000586233		PMO005990	TSNAX	-1.29905	0.000388212	0.00200468
PMO005997	LEG8	1.24794	0.000162563	0.00100184		PMO005997	LEG8	1.15652	0.00201276	0.00787154
PMO006022	RF1ML	-0.951886	1.48824e-05	0.000125237		PMO006022	RF1ML	-1.01133	0.000228379	0.00128872
PMO006023	SYNE1	1.77658	1.60882e-05	0.000133083		PMO006023	SYNE1	1.6069	0.000137798	0.000836504
PMO006028	RM18	-5.81563	6.7131e-48	3.06147e-45		PMO006028	RM18	-5.72982	2.16e-44	1.19e-41
PMO006030	MPRI	-0.941465	0.00221652	0.00910655		PMO006030	MPRI	-1.71815	1.85e-07	2.44e-06
PMO006035	VNN2	-2.20626	1.01201e-06	1.14508e-05		PMO006035	VNN2	-2.19386	4.92e-06	4.58e-05
PMO006039	MED23	-0.817313	0.00152802	0.0066642		PMO006039	MED23	-0.641615	0.00849604	0.0257376
PMO006057	GTR12	2.83546	1.48667e-09	3.03378e-08		PMO006057	GTR12	1.80819	0.000117634	0.000731571
PMO006078	K0408	1.78146	0.00869679	0.0279646		PMO006078	K0408	2.02542	0.00328894	0.0118092
PMO006079	NUP43	-1.04252	1.11203e-05	9.5607e-05		PMO006079	NUP43	-0.680215	0.00728901	0.0226945
PMO006100	NU133	-1.10979	7.65499e-07	8.94679e-06		PMO006100	NU133	-1.61935	4.57e-10	9.94e-09
PMO006123	GRAM2	1.01008	0.0159559	0.0457708		PMO006123	GRAM2	0.893922	0.0178179	0.0466433
PMO006128	PATL2	-2.78587	2.00606e-05	0.000162358		PMO006128	PATL2	-1.48524	0.00836652	0.0254249
PMO006129	SNX1	-1.39444	1.13975e-07	1.62995e-06		PMO006129	SNX1	-1.75169	9.41e-11	2.3e-09
PMO006139	C2C4C	-1.67924	0.00128862	0.005759		PMO006139	C2C4C	-1.90509	0.000448006	0.00226347
PMO006150	ADAL	2.13225	2.02934e-09	4.08555e-08		PMO006150	ADAL	1.74931	0.000137507	0.000835524
PMO006151	LRC49	1.25781	0.00783209	0.0256882		PMO006151	LRC49	1.40475	0.0116115	0.0332063
PMO006159	PRTG	2.51981	0.000181025	0.00110202		PMO006159	PRTG	2.38223	0.00154279	0.00631765
PMO006162	RLP24	-0.599815	0.0138562	0.040871		PMO006162	RLP24	-1.23439	0.000309497	0.00166691
PMO006166	MYO5A	2.84021	5.71192e-09	1.0737e-07		PMO006166	MYO5A	2.06313	4.23e-05	0.000300625
PMO006178	SH3G3	1.768	0.000528832	0.00270652		PMO006178	SH3G3	2.67923	6.92e-06	6.21e-05
PMO006182	MEX3B	1.82041	2.30368e-10	5.1964e-09		PMO006182	MEX3B	1.9724	8.96e-12	2.56e-10
PMO006193	KLH25	1.5796	9.8405e-09	1.75838e-07		PMO006193	KLH25	0.92632	0.000844523	0.00380469
PMO006197	SYNEM	1.95729	6.70273e-08	1.01013e-06		PMO006197	SYNEM	1.92862	1.07e-06	1.17e-05
PMO006206	RASLC	2.07876	2.21946e-07	2.97697e-06		PMO006206	RASLC	1.36543	0.0014071	0.00586702
PMO006211	CO061	5.48596	3.49859e-24	3.13647e-22		PMO006211	CO061	5.50486	1.84e-23	1.86e-21
PMO006224	ZN710	0.917173	0.00879942	0.0282168		PMO006224	ZN710	0.956563	0.00523413	0.0173767
PMO006237	DET1	0.878528	0.00864424	0.0278298		PMO006237	DET1	0.822156	0.0147593	0.0402611
PMO006247	FMT	-1.30202	9.72425e-08	1.41076e-06		PMO006247	FMT	-1.6662	2.06e-10	4.79e-09
PMO006249	LYSM2	1.45285	8.67571e-05	0.000581838		PMO006249	LYSM2	1.15757	0.00065174	0.00309658
PMO006252	DUT	-1.13126	0.00301965	0.0117603		PMO006252	DUT	-1.41212	0.000125791	0.000774166
PMO006253	MFAP1	-1.17885	0.000196503	0.00117981		PMO006253	MFAP1	-1.53796	6.86e-07	7.9e-06
PMO006258	GALK2	-1.19052	4.36885e-05	0.000324769		PMO006258	GALK2	-1.29212	2.87e-05	0.000215067
PMO006273	TRIP4	-2.15936	7.91783e-10	1.66433e-08		PMO006273	TRIP4	-1.50264	9.92e-06	8.53e-05
PMO006282	VIP1	1.47601	2.86195e-05	0.000223688		PMO006282	VIP1	1.85686	2.78e-07	3.5e-06
PMO006283	TTL13	1.53692	0.000624554	0.00312396		PMO006283	TTL13	1.52365	0.00141251	0.00588258
PMO006287	CHD2	-1.49215	6.4356e-08	9.79724e-07		PMO006287	CHD2	-1.23116	1.53e-05	0.000124611
PMO006289	RAM	3.26535	5.36278e-09	1.01169e-07		PMO006289	RAM	3.47797	3.08e-11	8.16e-10
PMO006291	LRRK1	1.4147	0.00428743	0.0157021		PMO006291	LRRK1	2.05969	4.56e-06	4.27e-05
PMO006312	UBE2B	-1.41667	0.000614655	0.00308327		PMO006312	UBE2B	-1.72461	0.000279406	0.00152514
PMO006314	SC24A	-1.85016	1.79417e-09	3.62603e-08		PMO006314	SC24A	-1.09717	0.000474954	0.00237454
PMO006330	SQSTM	-1.57086	5.89181e-08	9.15543e-07		PMO006330	SQSTM	-1.8001	1.89e-10	4.44e-09
PMO006336	SYNPO	2.61985	3.3778e-08	5.52726e-07		PMO006336	SYNPO	3.95321	6.35e-20	4.74e-18
PMO006354	HIG2A	-5.28625	1.75243e-35	3.46816e-33		PMO006354	HIG2A	-5.13349	1.56e-29	2.48e-27
PMO006358	NSD1	1.13451	0.000212921	0.00126606		PMO006358	NSD1	1.06756	0.000164908	0.000974449
PMO006372	NEU1B	1.92236	0.000213979	0.00127163		PMO006372	NEU1B	2.35087	2.82e-06	2.8e-05
PMO006375	AF1L1	1.28795	0.00825864	0.0268301		PMO006375	AF1L1	1.37076	0.00472582	0.0159918
PMO006376	GRPE2	1.19522	0.0145354	0.0424685		PMO006376	GRPE2	2.27251	4.34e-05	0.000307282
PMO006377	PCYXL	-2.49108	5.5483e-10	1.18526e-08		PMO006377	PCYXL	-1.97041	4.44e-08	6.65e-07
PMO006379	TRI25	-1.07227	0.00291614	0.0114089		PMO006379	TRI25	-0.92503	0.0183057	0.0476266
PMO006385	ADA1B	-3.00652	5.64047e-15	2.405e-13		PMO006385	ADA1B	-1.49751	9.8e-05	0.000622114
PMO006390	NFIP1	-2.95508	6.80076e-21	4.54352e-19		PMO006390	NFIP1	-1.11863	0.000405342	0.00208393
PMO006421	MAML1	1.61182	0.00052674	0.00270016		PMO006421	MAML1	1.46571	0.00147228	0.00607142
PMO006424	MYOTI	1.84097	0.000130265	0.000828089		PMO006424	MYOTI	3.03983	4.94e-12	1.48e-10
PMO006430	FGFR4	1.45904	1.10958e-08	1.96594e-07		PMO006430	FGFR4	2.58738	1.26e-31	2.51e-29
PMO006433	GBRB2	-2.6939	0.000356807	0.00195026		PMO006433	GBRB2	-1.91669	0.00963537	0.0284919
PMO006436	MYOZ3	2.24184	2.12094e-06	2.22688e-05		PMO006436	MYOZ3	2.06201	2.69e-06	2.67e-05
PMO006440	ARH37	1.95562	4.77076e-05	0.000347745		PMO006440	ARH37	2.4984	5.24e-07	6.22e-06
PMO006441	RNF14	-1.88427	7.44485e-26	8.2199e-24		PMO006441	RNF14	-1.27079	1.83e-10	4.29e-09
PMO006447	S36A1	1.25719	0.00851946	0.0274871		PMO006447	S36A1	1.72152	0.00138412	0.00580013
PMO006449	PTPRG	1.34362	1.54185e-07	2.12238e-06		PMO006449	PTPRG	1.6191	3.34e-08	5.14e-07
PMO006452	HGFL	-1.06851	0.00729719	0.0241986		PMO006452	HGFL	0.835826	0.0176859	0.0463346
PMO006458	CA2D2	1.61943	0.00299565	0.0116851		PMO006458	CA2D2	1.81559	0.000788622	0.00360575
PMO006468	GL8D1	-1.2369	6.47928e-06	5.94586e-05		PMO006468	GL8D1	-1.04683	0.00172058	0.0069086
PMO006480	UBP4	-1.1445	4.80415e-06	4.56025e-05		PMO006480	UBP4	-1.06349	1.07e-05	9.11e-05
PMO006485	ABHD6	1.96269	7.86954e-08	1.16423e-06		PMO006485	ABHD6	1.63606	0.000396472	0.00204333
PMO006488	CO7A1	5.94266	6.13892e-37	1.39981e-34		PMO006488	CO7A1	5.69873	2.87e-36	9.45e-34
PMO006493	RPN1	-0.602385	0.0158705	0.045582		PMO006493	RPN1	-1.13954	9.98e-06	8.56e-05
PMO006494	GATA2	1.17624	0.0112808	0.0345597		PMO006494	GATA2	1.57059	0.000331024	0.00176122
PMO006501	TMM43	-1.24073	2.45782e-05	0.000194714		PMO006501	TMM43	-0.806661	0.00696299	0.0218221
PMO006506	MTMRE	-0.753979	0.0173097	0.0489315		PMO006506	MTMRE	-1.08222	0.00224098	0.00860733
PMO006507	OGG1	-1.67462	4.17043e-07	5.22001e-06		PMO006507	OGG1	-2.43596	5.36e-15	2.47e-13
PMO006513	SC6A8	-1.66183	1.94233e-08	3.2807e-07		PMO006513	SC6A8	-1.07222	0.000584448	0.00282465
PMO006515	SYQ	-0.990764	1.73273e-05	0.000141768		PMO006515	SYQ	-0.802938	0.00692596	0.0217439
PMO006526	SAMC	-6.70871	1.12368e-30	1.55083e-28		PMO006526	SAMC	-1.91302	1.32e-07	1.79e-06
PMO006529	GP173	2.05873	0.00448199	0.0162277		PMO006529	GP173	4.25671	1.27e-10	3.03e-09
PMO006533	CNTN4	-3.38	7.42798e-12	2.14634e-10		PMO006533	CNTN4	-3.34284	2.31e-10	5.33e-09
PMO006536	ITPR1	1.19298	0.000720149	0.00353304		PMO006536	ITPR1	2.05009	8.24e-10	1.71e-08
PMO006539	ARL8B	-0.920245	0.00311886	0.0120804		PMO006539	ARL8B	-0.910457	0.00277477	0.0103186
PMO006553	ZMY10	1.93842	1.12041e-06	1.25689e-05		PMO006553	ZMY10	1.44351	1.54e-05	0.000125176
PMO006557	JAGN1	-1.17726	1.46246e-05	0.00012331		PMO006557	JAGN1	-1.29964	2e-06	2.04e-05
PMO006561	TRNT1	-0.97991	0.000598111	0.00301325		PMO006561	TRNT1	-0.770693	0.0140245	0.0386573
PMO006562	RBNS5	1.08811	3.80978e-07	4.82036e-06		PMO006562	RBNS5	0.715224	0.00276088	0.0102779
PMO006564	PLXB1	1.77175	0.000149591	0.000930705		PMO006564	PLXB1	2.08461	5.19e-06	4.81e-05
PMO006571	SETD5	1.00997	0.00153909	0.00670132		PMO006571	SETD5	0.736401	0.014994	0.0407534
PMO006572	PLXA1	0.952704	0.00413662	0.0152331		PMO006572	PLXA1	1.58251	2.69e-05	0.000203861
PMO006573	MITF	0.89632	0.0114025	0.0348385		PMO006573	MITF	1.18794	0.00377534	0.0132749
PMO006574	FLNB	0.895598	0.0128948	0.0385368		PMO006574	FLNB	1.50279	0.000381439	0.00197261
PMO006580	HEM1	-1.19672	0.00711279	0.0236995		PMO006580	HEM1	-1.91025	3.41e-06	3.31e-05
PMO006596	NEK4	0.75016	0.0094643	0.0299551		PMO006596	NEK4	0.886511	0.00683523	0.0214921
PMO006600	SEM3D	1.71799	5.10598e-05	0.000369867		PMO006600	SEM3D	2.13004	7.63e-07	8.71e-06
PMO006602	FACD2	-1.31122	0.0029891	0.0116639		PMO006602	FACD2	-1.30146	0.00564232	0.0184312
PMO006610	SPRE1	-1.06782	0.010149	0.031673		PMO006610	SPRE1	-2.00989	1.52e-05	0.000123986
PMO006615	IF2A	-0.669898	0.0081127	0.0264335		PMO006615	IF2A	-0.656686	0.00927354	0.0276081
PMO006620	EXD2	1.42401	0.000326087	0.0018097		PMO006620	EXD2	1.6302	0.000591474	0.00285143
PMO006628	ACOT1	-1.09757	0.00170798	0.00732121		PMO006628	ACOT1	-1.61089	7.79e-06	6.89e-05
PMO006630	PTGR2	1.13492	0.000417557	0.00222767		PMO006630	PTGR2	1.52358	2.58e-06	2.58e-05
PMO006631	UBR1	1.55804	9.54766e-07	1.08854e-05		PMO006631	UBR1	1.39531	1.33e-05	0.000110662
PMO006633	CDAN1	2.18843	4.92369e-06	4.64993e-05		PMO006633	CDAN1	1.75226	4.82e-05	0.00033844
PMO006640	SPTN5	-1.45956	0.00136403	0.00605983		PMO006640	SPTN5	-2.08856	3.01e-08	4.64e-07
PMO006650	ATG13	-0.710915	0.0153289	0.0443055		PMO006650	ATG13	-1.55171	5.82e-09	1.03e-07
PMO006653	PTPM1	-0.90652	3.64591e-05	0.000277478		PMO006653	PTPM1	-0.733731	0.00378059	0.0132889
PMO006656	FUT8	0.899148	0.0128565	0.0384741		PMO006656	FUT8	1.50091	0.000115454	0.000719382
PMO006676	TTLL5	1.15051	0.00243264	0.00985554		PMO006676	TTLL5	2.25251	5.33e-11	1.36e-09
PMO006681	MAAI	3.41253	2.65626e-07	3.47835e-06		PMO006681	MAAI	5.58075	1.4e-18	9.24e-17
PMO006689	ZN106	1.7388	0.000370806	0.00201941		PMO006689	ZN106	2.03757	3.27e-05	0.000241146
PMO006690	DCAF4	-1.04205	0.00177726	0.00758719		PMO006690	DCAF4	-1.15745	0.000368652	0.0019202
PMO006720	MADD	1.04054	0.00153237	0.00667764		PMO006720	MADD	0.791332	0.0145758	0.0398431
PMO006724	VASH1	2.40644	2.34902e-10	5.276e-09		PMO006724	VASH1	1.98406	1.59e-05	0.000128748
PMO006728	RPAP1	1.07208	2.10246e-06	2.21191e-05		PMO006728	RPAP1	0.870845	0.000312417	0.0016792
PMO006748	CP2H1	-2.51491	0.000124754	0.000799845		PMO006748	CP2H1	-2.03985	0.0030773	0.0112216
PMO006759	ACTA	1.96167	2.01342e-06	2.12249e-05		PMO006759	ACTA	1.31714	4.04e-06	3.85e-05
PMO006762	5HT7R	2.13866	0.000106539	0.000694091		PMO006762	5HT7R	1.89942	0.000924169	0.00411768
PMO006768	KIF11	1.60983	0.00210908	0.00873011		PMO006768	KIF11	1.33678	0.0089609	0.0268597
PMO006770	DUS11	1.35344	0.00108294	0.00497764		PMO006770	DUS11	1.35871	0.0001357	0.000827408
PMO006772	ENTP7	1.77067	6.89308e-05	0.000479453		PMO006772	ENTP7	1.24956	0.0058661	0.0190305
PMO006778	P4K2A	-0.802032	0.000657391	0.00326795		PMO006778	P4K2A	-1.00821	3.4e-05	0.000248455
PMO006780	UBTD1	-1.2175	0.000275943	0.00157303		PMO006780	UBTD1	-1.58021	5.31e-06	4.91e-05
PMO006795	5NTC	-1.89166	1.07511e-06	1.20996e-05		PMO006795	5NTC	-2.14025	2.32e-10	5.34e-09
PMO006806	SPF30	-0.914401	0.00288383	0.0113036		PMO006806	SPF30	-0.920843	0.00345341	0.0123492
PMO006810	GFRA1	2.12527	0.00074572	0.00363469		PMO006810	GFRA1	1.63807	0.0155941	0.0420261
PMO006822	ATE1	1.83766	0.000124957	0.000800654		PMO006822	ATE1	2.43284	4.77e-08	7.1e-07
PMO006831	SPD2A	1.84198	7.07367e-05	0.000488623		PMO006831	SPD2A	1.59963	0.000183696	0.00106455
PMO006833	ZDHC6	-0.803019	0.00670692	0.0225839		PMO006833	ZDHC6	-0.783553	0.00903945	0.0270372
PMO006834	HS12A	1.41562	0.000162087	0.000999491		PMO006834	HS12A	1.76086	1.25e-05	0.000104371
PMO006845	CUE2A	-1.4278	0.00011872	0.000765367		PMO006845	CUE2A	-0.811016	0.0139187	0.0383857
PMO006850	EXOC6	1.64931	0.000181441	0.00110327		PMO006850	EXOC6	2.38237	2.53e-08	3.98e-07
PMO006853	AGRA3	2.77746	3.32487e-11	8.52678e-10		PMO006853	AGRA3	3.17087	5.06e-09	9.1e-08
PMO006854	CNNM1	2.26025	0.00149705	0.00655092		PMO006854	CNNM1	1.88504	0.0138892	0.0383293
PMO006856	XPP1	-1.48157	6.63383e-06	6.06646e-05		PMO006856	XPP1	-1.44084	4.07e-05	0.000291458
PMO006857	GPAT1	1.31718	0.0133998	0.0398046		PMO006857	GPAT1	1.55226	0.00272215	0.0101588
PMO006863	STN1	2.31943	3.21278e-09	6.2871e-08		PMO006863	STN1	1.14388	0.00997811	0.0292588
PMO006864	MCMBP	-1.08643	0.000363066	0.00198137		PMO006864	MCMBP	-1.42135	1.01e-05	8.65e-05
PMO006881	EIF2A	-0.631942	0.00827326	0.0268663		PMO006881	EIF2A	-1.04245	1.78e-05	0.000142111
PMO006897	MFSD1	0.718322	0.00917643	0.0291583		PMO006897	MFSD1	0.834286	0.00371815	0.0131241
PMO006913	NDUB5	1.08933	0.00132686	0.00591223		PMO006913	NDUB5	1.70815	2.71e-09	5.17e-08
PMO006917	RPAB3	-0.846921	0.00445444	0.0161558		PMO006917	RPAB3	-0.91195	0.00206155	0.00802655
PMO006921	ALG3	-1.14707	0.000995153	0.00463712		PMO006921	ALG3	-1.27482	0.000807985	0.00367469
PMO006922	RNPL1	1.06847	0.00142303	0.00628376		PMO006922	RNPL1	1.17565	0.000359979	0.00188921
PMO006925	IF4E2	-0.795457	0.00951173	0.0300779		PMO006925	IF4E2	-1.45137	2.04e-06	2.07e-05
PMO006936	CCD50	1.58864	0.00120623	0.00544647		PMO006936	CCD50	3.15543	6.45e-16	3.3e-14
PMO006943	RFC4	-1.32916	4.48621e-06	4.2856e-05		PMO006943	RFC4	-1.5706	3.07e-06	3e-05
PMO006956	LPP	-1.01614	0.00863854	0.02782		PMO006956	LPP	-1.40363	0.000143997	0.000868936
PMO006966	RUBIC	1.64352	4.22791e-06	4.08348e-05		PMO006966	RUBIC	1.39125	4.32e-05	0.000306213
PMO006968	B3GL1	2.85517	3.468e-05	0.0002661		PMO006968	B3GL1	2.14837	0.00197121	0.00773203
PMO006975	ZN639	0.606869	0.00720243	0.0239288		PMO006975	ZN639	0.817688	0.00936083	0.0278208
PMO006976	MBNL1	1.61215	8.31895e-06	7.38219e-05		PMO006976	MBNL1	1.72433	2.93e-06	2.89e-05
PMO006981	HDAC2	-0.803308	0.000395679	0.00212637		PMO006981	HDAC2	-0.719623	0.00440425	0.0151225
PMO006999	HACE1	1.76404	6.35143e-08	9.71139e-07		PMO006999	HACE1	1.05827	0.002607	0.00980561
PMO007007	LYRM2	4.48651	2.19134e-12	6.82047e-11		PMO007007	LYRM2	4.06952	4.14e-10	9.06e-09
PMO007013	AKIR2	-0.738363	0.00855132	0.0275782		PMO007013	AKIR2	-0.89002	0.00287676	0.0106005
PMO007017	MAOX	-1.47988	8.09773e-07	9.41652e-06		PMO007017	MAOX	-1.81876	2.13e-10	4.92e-09
PMO007026	COCA1	3.03058	1.62001e-08	2.75848e-07		PMO007026	COCA1	2.2138	7.1e-05	0.000473815
PMO007030	OGRL1	2.71677	1.35592e-06	1.47994e-05		PMO007030	OGRL1	1.48823	0.0186334	0.0483595
PMO007040	DYST	1.09921	0.00170615	0.00731636		PMO007040	DYST	1.89639	2.5e-10	5.67e-09
PMO007044	KLH31	1.93647	0.00266647	0.0106359		PMO007044	KLH31	1.94376	0.00203902	0.00795946
PMO007052	FBXL4	-1.92374	1.18751e-07	1.68557e-06		PMO007052	FBXL4	-2.32262	4.2e-08	6.31e-07
PMO007059	LAMA4	1.40286	0.00368059	0.0138124		PMO007059	LAMA4	2.08676	1.56e-05	0.000126547
PMO007068	SESN1	-1.48337	7.66736e-08	1.13948e-06		PMO007068	SESN1	-2.10998	1.71e-19	1.24e-17
PMO007075	ICK	2.58182	3.20474e-14	1.27328e-12		PMO007075	ICK	1.17295	0.00413229	0.0143384
PMO007078	IBTK	1.60675	3.72797e-06	3.65788e-05		PMO007078	IBTK	1.61055	5.23e-06	4.84e-05
PMO007083	CE162	1.9288	6.46817e-06	5.94086e-05		PMO007083	CE162	1.12368	0.00977218	0.028799
PMO007094	PPR3D	2.07017	0.000199437	0.00119469		PMO007094	PPR3D	2.55064	3.93e-06	3.76e-05
PMO007095	CDYL2	1.75823	0.011512	0.0351117		PMO007095	CDYL2	2.89743	9.93e-06	8.53e-05
PMO007097	PSF3	1.6287	7.11608e-05	0.000490411		PMO007097	PSF3	2.55194	6.94e-11	1.74e-09
PMO007107	F192A	2.77812	5.29018e-13	1.80745e-11		PMO007107	F192A	3.4767	3.42e-20	2.67e-18
PMO007116	PKH4B	1.56956	0.000261112	0.00150318		PMO007116	PKH4B	1.72412	9.62e-05	0.000613068
PMO007118	IL34	3.4813	3.55404e-07	4.51312e-06		PMO007118	IL34	2.24073	0.00177179	0.00707373
PMO007124	LDHD	-2.28605	4.69517e-16	2.21836e-14		PMO007124	LDHD	-0.888015	0.00281135	0.0104473
PMO007131	OSGI1	1.75488	5.98245e-07	7.20436e-06		PMO007131	OSGI1	1.09223	0.0104456	0.0303926
PMO007132	S7A6O	-1.12371	3.27508e-05	0.000252405		PMO007132	S7A6O	-0.783594	0.00375182	0.0132054
PMO007144	LONP2	-1.06886	4.34704e-05	0.000323377		PMO007144	LONP2	-0.931437	0.00099112	0.00437707
PMO007151	CAD13	1.15136	0.0004696	0.00245301		PMO007151	CAD13	1.73977	2.58e-07	3.28e-06
PMO007153	CENPN	-1.87589	0.00276853	0.0109499		PMO007153	CENPN	-2.02163	0.00138536	0.00580013
PMO007154	NDR4A	2.76651	7.22317e-06	6.50892e-05		PMO007154	NDR4A	2.16992	0.000273997	0.00150184
PMO007156	SL9A5	2.88794	4.3408e-14	1.6801e-12		PMO007156	SL9A5	3.03536	1.43e-16	7.94e-15
PMO007177	MT1	-1.94053	0.000643237	0.00320366		PMO007177	MT1	-3.04415	1.53e-07	2.04e-06
PMO007179	CALB2	-2.33577	0.0014993	0.00655803		PMO007179	CALB2	-2.45028	0.00175679	0.00702886
PMO007185	PLCG2	1.53816	0.000207011	0.00123441		PMO007185	PLCG2	1.7516	8.73e-05	0.000562863
PMO007186	S38A6	-1.89755	2.59712e-10	5.78369e-09		PMO007186	S38A6	-2.049	8.64e-11	2.13e-09
PMO007187	VA0D1	-0.65481	0.00179427	0.00764113		PMO007187	VA0D1	-0.772315	0.00605906	0.0195181
PMO007190	ORC6	2.27279	9.60011e-05	0.000634503		PMO007190	ORC6	1.97973	0.000902092	0.00403126
PMO007197	SL9A8	-1.29803	0.00231422	0.00943407		PMO007197	SL9A8	-2.87058	3.08e-17	1.84e-15
PMO007201	PTN1	-1.16401	0.000103313	0.000675595		PMO007201	PTN1	-1.04433	0.000315623	0.00169217
PMO007214	VAPB	-0.728465	0.000371687	0.0020223		PMO007214	VAPB	-1.55133	8.67e-11	2.13e-09
PMO007236	UCKL1	-1.92501	2.05709e-13	7.41471e-12		PMO007236	UCKL1	-0.968388	0.000270446	0.00148781
PMO007242	HELZ2	2.16061	1.89535e-05	0.000153873		PMO007242	HELZ2	1.7159	0.00227411	0.00872185
PMO007247	TBC20	3.07979	1.47497e-24	1.36911e-22		PMO007247	TBC20	-0.865643	0.00065266	0.00309749
PMO007248	HM13	-0.725037	0.00263778	0.0105624		PMO007248	HM13	-0.788812	0.00206615	0.0080385
PMO007257	FKB1A	2.15658	2.24112e-12	6.93425e-11		PMO007257	FKB1A	-4.19993	2.69e-11	7.25e-10
PMO007260	PCKGC	-1.99833	0.000175283	0.00107087		PMO007260	PCKGC	-3.11931	6.25e-09	1.1e-07
PMO007264	MARE1	1.23164	1.42281e-07	1.97929e-06		PMO007264	MARE1	1.24921	1.54e-06	1.62e-05
PMO007267	HCK	2.29284	0.00018542	0.00112485		PMO007267	HCK	1.74031	0.00974175	0.0287354
PMO007278	PHAR3	-1.88265	6.71999e-05	0.000469281		PMO007278	PHAR3	-1.82675	0.000471889	0.00236259
PMO007297	XPO2	-0.653853	0.00164215	0.00708247		PMO007297	XPO2	-0.762782	0.000579189	0.00280376
PMO007299	TIRAP	-6.3775	1.51682e-27	1.89404e-25		PMO007299	TIRAP	-1.82704	2.61e-07	3.31e-06
PMO007300	GPT	-1.04098	0.00198986	0.00830878		PMO007300	GPT	-0.945973	0.0053994	0.0177684
PMO007306	5HT3A	-2.16493	0.000251343	0.00145253		PMO007306	5HT3A	-1.70141	0.00283398	0.010498
PMO007310	SIDT2	-1.26286	2.42957e-06	2.52065e-05		PMO007310	SIDT2	-0.855514	0.00633201	0.0202386
PMO007311	TAGL	2.66435	1.5871e-05	0.0001316		PMO007311	TAGL	2.43306	6.94e-10	1.45e-08
PMO007324	HINFP	-0.95712	1.71704e-05	0.000140704		PMO007324	HINFP	-1.71104	3.34e-13	1.19e-11
PMO007335	TM136	1.92874	0.000100591	0.000659436		PMO007335	TM136	1.69729	0.00237816	0.00906667
PMO007344	THYN1	-0.943435	0.00112197	0.00512586		PMO007344	THYN1	-0.764631	0.00996715	0.0292429
PMO007347	ATS8	1.67087	0.0036083	0.0136191		PMO007347	ATS8	1.71898	0.000703746	0.00328145
PMO007352	DCPS	-2.84979	5.31718e-24	4.72643e-22		PMO007352	DCPS	-2.47328	2e-14	8.21e-13
PMO007354	FLI1	1.00933	0.0132676	0.0394568		PMO007354	FLI1	1.63247	0.000165621	0.000977566
PMO007360	FEZ1	2.78986	3.19363e-06	3.20862e-05		PMO007360	FEZ1	2.76349	1.1e-06	1.2e-05
PMO007361	ZBT44	1.24262	0.00148173	0.00651103		PMO007361	ZBT44	1.25772	0.00173543	0.00695759
PMO007365	TBCEL	2.05491	6.73004e-06	6.12241e-05		PMO007365	TBCEL	1.79378	0.000394673	0.00203687
PMO007372	TECTA	2.62513	5.68532e-11	1.39984e-09		PMO007372	TECTA	1.25661	0.0121641	0.0344869
PMO007375	ESAM	2.12291	7.35998e-08	1.09813e-06		PMO007375	ESAM	2.79903	7.2e-12	2.1e-10
PMO007378	ORN	1.45989	5.31135e-07	6.45547e-06		PMO007378	ORN	2.27492	1.3e-12	4.26e-11
PMO007389	ROBO4	0.938155	0.0061927	0.0211794		PMO007389	ROBO4	-1.26606	0.000466195	0.00233965
PMO007400	IF2G	-1.20332	3.15494e-06	3.17889e-05		PMO007400	IF2G	-1.84633	2.73e-11	7.33e-10
PMO007401	SAT1	-1.34786	3.30028e-07	4.2267e-06		PMO007401	SAT1	-1.66245	4.74e-08	7.07e-07
PMO007402	PRDX4	1.02325	0.00914208	0.0290844		PMO007402	PRDX4	1.11295	0.0124486	0.0351041
PMO007420	SYCM	-0.992086	0.00166567	0.00716327		PMO007420	SYCM	-1.77236	7.01e-07	8.05e-06
PMO007421	PCID2	-0.855133	0.00715371	0.0237905		PMO007421	PCID2	-1.15526	0.000709876	0.00330393
PMO007442	PDCL3	1.66165	3.8275e-07	4.83694e-06		PMO007442	PDCL3	1.74579	1.12e-07	1.54e-06
PMO007460	CO4A1	3.00739	8.7895e-18	4.72785e-16		PMO007460	CO4A1	2.23958	1.2e-11	3.38e-10
PMO007461	CLCN4	2.53267	3.90375e-05	0.000294155		PMO007461	CLCN4	2.66625	1.16e-05	9.77e-05
PMO007467	ARHL1	3.52876	4.501e-05	0.000333148		PMO007467	ARHL1	1.61378	0.00782892	0.0240841
PMO007470	SHRM2	2.08481	1.58713e-05	0.0001316		PMO007470	SHRM2	1.60342	0.00296291	0.0108571
PMO007474	MBTP2	1.33689	0.000485049	0.00252115		PMO007474	MBTP2	1.10677	0.0101555	0.0297043
PMO007481	M4K4	1.21203	2.32747e-05	0.000186074		PMO007481	M4K4	1.7866	6.79e-08	9.75e-07
PMO007486	SPX2	-2.65493	3.51806e-20	2.25006e-18		PMO007486	SPX2	-3.37558	5.61e-21	4.76e-19
PMO007488	NCAM1	-1.26306	0.00444775	0.0161427		PMO007488	NCAM1	-1.60833	0.000157577	0.000938796
PMO007504	SIK3	1.31107	4.89307e-06	4.6279e-05		PMO007504	SIK3	1.31515	8.61e-05	0.00055574
PMO007512	CD3D	1.73681	0.0144208	0.0422185		PMO007512	CD3D	1.72316	0.015767	0.0424045
PMO007518	HSPB2	1.06395	0.00179021	0.00763004		PMO007518	HSPB2	1.54171	2.48e-08	3.93e-07
PMO007529	GLBL2	-1.58383	4.06675e-07	5.12078e-06		PMO007529	GLBL2	-2.36376	8.77e-15	3.88e-13
PMO007532	ATS15	3.07557	2.321e-06	2.41757e-05		PMO007532	ATS15	2.22553	0.00226765	0.00870657
PMO007536	RUSD4	-1.00083	0.00461923	0.0165929		PMO007536	RUSD4	-1.27364	0.000427109	0.00217776
PMO007543	APLP2	0.699252	0.000149127	0.000929101		PMO007543	APLP2	1.33776	6.3e-06	5.72e-05
PMO007555	ZPR1	-1.32385	2.95971e-05	0.000230332		PMO007555	ZPR1	-1.63676	4e-07	4.85e-06
PMO007561	BCL9L	1.265	1.64418e-05	0.00013558		PMO007561	BCL9L	1.27684	6.37e-05	0.000430716
PMO007562	DHSDB	1.21596	0.000217384	0.00128676		PMO007562	DHSDB	1.00594	0.00241401	0.0091682
PMO007563	MUC18	0.856273	0.00142342	0.00628376		PMO007563	MUC18	1.65291	4.04e-11	1.06e-09
PMO007568	PCSK7	1.82724	1.14844e-08	2.02114e-07		PMO007568	PCSK7	1.01339	1.99e-06	2.04e-05
PMO007569	UBE4A	-0.628011	0.0173119	0.0489315		PMO007569	UBE4A	-0.653554	0.0164661	0.0439041
PMO007581	CC90B	1.48109	1.56434e-05	0.000130025		PMO007581	CC90B	1.47002	8.23e-05	0.00053679
PMO007584	RFC3	-0.697245	0.00913742	0.0290844		PMO007584	RFC3	-0.688067	0.0132117	0.036783
PMO007591		2.94828	4.35012e-11	1.09684e-09		PMO007591		1.81997	0.00108775	0.00473038
PMO007592	RSLBA	-3.14474	1.14897e-11	3.22235e-10		PMO007592	RSLBA	-4.38282	4.83e-17	2.84e-15
PMO007611	CEP57	3.24842	5.52764e-10	1.18325e-08		PMO007611	CEP57	2.95451	1.94e-07	2.55e-06
PMO007617	CE295	1.77899	5.77049e-06	5.36108e-05		PMO007617	CE295	1.67137	3.69e-06	3.56e-05
PMO007637	PICAL	1.31612	4.05995e-09	7.7568e-08		PMO007637	PICAL	0.974478	0.000820483	0.00372188
PMO007638	RAB30	-0.892441	0.010572	0.0327398		PMO007638	RAB30	-3.21536	6.16e-21	5.14e-19
PMO007642	MED17	-0.755498	0.000119279	0.000768498		PMO007642	MED17	-1.22455	4.25e-06	4.02e-05
PMO007644	KLOT	3.05315	9.37904e-06	8.2049e-05		PMO007644	KLOT	3.122	9.06e-06	7.84e-05
PMO007648	RHG42	1.24878	0.0068348	0.0229409		PMO007648	RHG42	1.48034	0.00285673	0.0105489
PMO007651	PDS5B	0.975577	0.0125661	0.0377018		PMO007651	PDS5B	0.977992	0.0108995	0.0314351
PMO007656	TF3A	-1.78813	1.28128e-10	2.97762e-09		PMO007656	TF3A	-1.23489	6.56e-07	7.58e-06
PMO007662	TM135	1.46803	0.000116244	0.000752643		PMO007662	TM135	1.31824	0.0010601	0.00463104
PMO007668	SULF2	1.14196	0.000702403	0.00344921		PMO007668	SULF2	0.963706	0.0142341	0.0391368
PMO007672	FA65C	1.84296	1.12765e-05	9.67916e-05		PMO007672	FA65C	1.72254	0.000508765	0.00252202
PMO007675	ATP9A	2.01311	3.22737e-05	0.000249278		PMO007675	ATP9A	1.68798	0.000236259	0.00132749
PMO007693	CABL2	1.80216	3.09537e-06	3.12787e-05		PMO007693	CABL2	1.56381	0.0033243	0.0119199
PMO007695	DIDO1	1.44978	5.29074e-07	6.43788e-06		PMO007695	DIDO1	1.47671	7.25e-08	1.04e-06
PMO007699	ACHA4	1.73641	0.00633718	0.0215884		PMO007699	ACHA4	3.15858	1.14e-06	1.24e-05
PMO007702	SRMS	1.39858	0.0137192	0.0405812		PMO007702	SRMS	2.44963	2.49e-05	0.000189886
PMO007711	TNF6B	-1.23898	0.00824975	0.0268149		PMO007711	TNF6B	-2.30746	3.93e-05	0.000281806
PMO007717	F110A	-1.32669	0.00391761	0.0145303		PMO007717	F110A	-1.88088	0.000106661	0.000671755
PMO007720	IRF4	1.5853	0.00113346	0.00517077		PMO007720	IRF4	2.53662	5.19e-07	6.17e-06
PMO007732	PREX1	1.25991	0.000123876	0.00079519		PMO007732	PREX1	1.00808	0.00786171	0.0241567
PMO007754	F131B	-4.54616	2.12167e-18	1.19646e-16		PMO007754	F131B	-4.47383	5.72e-19	3.96e-17
PMO007759	DCBD2	1.05353	0.0159029	0.0456627		PMO007759	DCBD2	1.26796	0.00672813	0.0212251
PMO007760	TTF2	-0.694566	0.000266359	0.00152752		PMO007760	TTF2	-1.63259	4.35e-05	0.000307916
PMO007771	K1407	-1.77933	6.67451e-05	0.000467037		PMO007771	K1407	-1.4925	0.000242688	0.00135854
PMO007774	LFA3	-1.69024	0.000117304	0.000758574		PMO007774	LFA3	-2.03001	5.6e-06	5.15e-05
PMO007792	MA1A2	1.35383	0.00124292	0.00559264		PMO007792	MA1A2	1.303	0.00256307	0.00965761
PMO007814	MBOA5	-1.53181	0.000542447	0.00276603		PMO007814	MBOA5	-2.22162	1.1e-10	2.64e-09
PMO007819	IGS11	2.24326	0.00061067	0.00306915		PMO007819	IGS11	2.42235	7.52e-05	0.000498079
PMO007827	S2533	1.13179	0.0116251	0.0353641		PMO007827	S2533	1.05273	0.00709036	0.0221487
PMO007828	GDAP2	-0.717852	0.00671589	0.0225996		PMO007828	GDAP2	-0.760269	0.011242	0.0322988
PMO007835	PHLB2	1.19958	0.00215911	0.00890559		PMO007835	PHLB2	1.30078	0.00123279	0.005289
PMO007844	APC10	-1.41617	4.27808e-06	4.12055e-05		PMO007844	APC10	-1.1966	0.000491878	0.00244753
PMO007867	NPNT	2.21495	0.000477027	0.00248561		PMO007867	NPNT	1.67436	0.00876954	0.0264167
PMO007869	CP2U1	1.22186	0.00715255	0.0237905		PMO007869	CP2U1	1.60185	0.00030933	0.00166687
PMO007912	GAR1	-2.83195	6.73596e-14	2.56922e-12		PMO007912	GAR1	-0.849474	0.00689593	0.0216635
PMO007913	ZN363	1.65721	3.9175e-05	0.00029498		PMO007913	ZN363	1.00259	0.0182171	0.0474834
PMO007915	CENPC	-3.52069	1.4109e-07	1.96533e-06		PMO007915	CENPC	-1.79916	0.00170052	0.00683848
PMO007916	AIMP1	-1.21449	4.21536e-05	0.000314921		PMO007916	AIMP1	-0.914111	0.0043841	0.0150582
PMO007917	SMRCD	1.30083	6.41527e-08	9.78049e-07		PMO007917	SMRCD	0.729751	0.0191318	0.0494215
PMO007920	CG055	2.14693	1.27058e-07	1.7867e-06		PMO007920	CG055	5.88239	1.97e-34	5.15e-32
PMO007927	NAGAB	1.20276	0.000149166	0.000929101		PMO007927	NAGAB	1.8461	1.06e-06	1.16e-05
PMO007931	NH2L1	-2.58648	6.51925e-09	1.21242e-07		PMO007931	NH2L1	-1.07585	0.00374178	0.0131877
PMO007933	PHF5A	-2.58743	5.23824e-06	4.91448e-05		PMO007933	PHF5A	-1.46168	0.000926645	0.00412696
PMO007939	CBX6	1.14682	0.0167014	0.0475519		PMO007939	CBX6	1.42633	0.00670291	0.0211709
PMO007943	JOS1	2.2037	2.30699e-09	4.62676e-08		PMO007943	JOS1	1.36624	5.59e-05	0.00038598
PMO007945	DDX17	1.17821	0.00105549	0.0048728		PMO007945	DDX17	1.16054	0.00162923	0.00660731
PMO007958	EIF3D	-1.01553	0.000443513	0.0023424		PMO007958	EIF3D	-1.10425	0.000158797	0.000944704
PMO007962	MYG	1.93546	5.8905e-05	0.000418317		PMO007962	MYG	1.89647	1.36e-05	0.000112539
PMO007963	RTCB	-0.983354	0.000189037	0.00114152		PMO007963	RTCB	-1.31341	2.77e-07	3.49e-06
PMO007965	NUAK1	1.65021	0.00108704	0.00499209		PMO007965	NUAK1	1.71902	0.00100891	0.00444443
PMO007967	PRDM4	1.03866	7.82268e-05	0.000533845		PMO007967	PRDM4	1.06342	1.42e-05	0.000117348
PMO007976	SUN2	1.0278	0.0120273	0.0364023		PMO007976	SUN2	1.48297	0.000868717	0.00390033
PMO007978	CP2D4	5.71877	4.91562e-23	3.9969e-21		PMO007978	CP2D4	5.33315	2.31e-37	7.84e-35
PMO007984	CKAP4	1.73488	3.02645e-07	3.91423e-06		PMO007984	CKAP4	1.15397	0.00843526	0.0256124
PMO007997	MKL1	0.731739	0.00778767	0.0255745		PMO007997	MKL1	0.932518	0.00110415	0.00479378
PMO008006	TAF7	-4.84176	2.71118e-17	1.38047e-15		PMO008006	TAF7	-0.862966	0.00271714	0.0101437
PMO008007	F8I2	1.49226	0.00693446	0.0232011		PMO008007	F8I2	-1.3153	0.00522856	0.0173636
PMO008010	SNX12	-1.0589	0.000100093	0.000656653		PMO008010	SNX12	-0.738185	0.00716006	0.0223447
PMO008032	THOC2	0.9488	0.000198346	0.00118883		PMO008032	THOC2	0.984404	0.000544893	0.00266523
PMO008033	C1GLC	-1.1599	4.42981e-06	4.24331e-05		PMO008033	C1GLC	-1.12441	2.98e-05	0.000221735
PMO008055	DKC1	-1.20521	1.39077e-05	0.000117929		PMO008055	DKC1	-1.0767	2.81e-05	0.000210954
PMO008057	SESN3	-1.136	0.00181926	0.00773384		PMO008057	SESN3	-1.56747	0.000243772	0.00136243
PMO008064	NKRF	-0.822662	0.000308448	0.00172827		PMO008064	NKRF	-1.44195	1.46e-07	1.97e-06
PMO008065	NPAS2	1.78169	0.000212271	0.00126291		PMO008065	NPAS2	1.15507	0.0164404	0.0438467
PMO008078	WBP2	2.32683	1.09746e-20	7.19453e-19		PMO008078	WBP2	2.08607	6.11e-12	1.8e-10
PMO008084	LMBL2	0.955589	0.0136364	0.0403818		PMO008084	LMBL2	1.21712	0.00266898	0.00999584
PMO008093	MID51	1.44569	0.00443992	0.0161199		PMO008093	MID51	1.80392	0.000554807	0.00270189
PMO008099	RPAB2	-1.91293	5.29554e-10	1.14055e-08		PMO008099	RPAB2	-1.11712	0.000669504	0.00315534
PMO008102	H5	2.51839	8.53402e-11	2.04836e-09		PMO008102	H5	2.09279	3.97e-06	3.79e-05
PMO008103	TARA	2.4113	1.7653e-16	8.61218e-15		PMO008103	TARA	2.50229	1.37e-17	8.37e-16
PMO008105	BORG5	1.35972	0.00210144	0.00870273		PMO008105	BORG5	1.53166	0.000148369	0.000890216
PMO008108	RHES	1.56597	0.00478773	0.017071		PMO008108	RHES	1.82665	0.00103334	0.00453055
PMO008113	TIMP3	1.70582	8.18283e-07	9.50496e-06		PMO008113	TIMP3	1.54552	5.08e-05	0.000354795
PMO008122	3BP1	-1.80021	0.000472151	0.0024651		PMO008122	3BP1	-2.35707	3.11e-05	0.000230866
PMO008126	SRBP2	1.29619	0.00184374	0.00781057		PMO008126	SRBP2	1.36166	0.00167923	0.00676318
PMO008127	Z3H7B	1.76881	0.000277762	0.00157996		PMO008127	Z3H7B	1.78669	0.00031551	0.00169217
PMO008128	MILK1	0.653486	0.0104382	0.0323828		PMO008128	MILK1	1.28088	3.04e-06	2.98e-05
PMO008136	EIF3L	-1.21181	1.13449e-05	9.72197e-05		PMO008136	EIF3L	-1.10455	6.48e-05	0.000436682
PMO008148	ZC21A	1.65508	0.00766581	0.0252613		PMO008148	ZC21A	1.57737	0.0165178	0.0440085
PMO008149	RAB2A	-1.10085	0.000237499	0.00138473		PMO008149	RAB2A	-2.60404	3.94e-19	2.8e-17
PMO008171	S17AA	1.36198	0.012822	0.0383927		PMO008171	S17AA	1.48767	0.00426972	0.0147423
PMO008191	CSPP1	-1.1299	0.0016548	0.00712453		PMO008191	CSPP1	-1.21765	0.00275911	0.0102749
PMO008194	MCM4	1.48149	2.30629e-08	3.86433e-07		PMO008194	MCM4	1.86305	5.42e-09	9.67e-08
PMO008195	SGK3	1.69667	7.94115e-09	1.44609e-07		PMO008195	SGK3	1.11275	0.00148175	0.0061057
PMO008208	LYN	0.854578	0.0155816	0.0449247		PMO008208	LYN	1.06429	0.00628437	0.0201268
PMO008213	HABP4	-3.66879	5.43039e-18	2.96663e-16		PMO008213	HABP4	-3.68451	8.59e-25	9.52e-23
PMO008216	AMPO	3.03715	3.74912e-10	8.2097e-09		PMO008216	AMPO	1.55695	0.00445426	0.0152593
PMO008232	RCL1	-1.49047	0.000851791	0.00405926		PMO008232	RCL1	-3.09165	6.2e-17	3.56e-15
PMO008234	KLRG1	-2.35497	0.000167431	0.00102881		PMO008234	KLRG1	-2.7517	2.79e-05	0.000209548
PMO008235	BT1A1	2.26652	2.38097e-07	3.15727e-06		PMO008235	BT1A1	2.09684	2.6e-05	0.00019752
PMO008239	SMCA2	-0.797109	0.00305014	0.0118492		PMO008239	SMCA2	-0.719085	0.00670732	0.0211721
PMO008246	RT27	-1.47366	6.59525e-05	0.000462108		PMO008246	RT27	-3.93899	7.57e-27	9.6e-25
PMO008250	PAR3	-1.15665	0.00496493	0.0176413		PMO008250	PAR3	-2.2942	3.5e-07	4.31e-06
PMO008260	SNPC3	-4.60092	8.66932e-25	8.34243e-23		PMO008260	SNPC3	-3.44541	3.13e-21	2.7e-19
PMO008262	CATL1	-2.95853	1.08161e-11	3.04974e-10		PMO008262	CATL1	-3.12486	1.56e-12	5.07e-11
PMO008268	AP3B1	-1.13277	0.000300735	0.00169228		PMO008268	AP3B1	-1.71986	2.1e-08	3.37e-07
PMO008271	POC5	-2.53262	4.54639e-06	4.33458e-05		PMO008271	POC5	-1.97196	4.54e-05	0.000320444
PMO008293	CNIH4	-0.94021	0.00533959	0.0187502		PMO008293	CNIH4	-1.15499	0.000458326	0.00230786
PMO008305	TRBM	1.41233	0.0021257	0.00878505		PMO008305	TRBM	1.78363	0.000251564	0.00139915
PMO008310	BUB1	-2.47472	5.44861e-06	5.10272e-05		PMO008310	BUB1	-1.57533	0.00783562	0.0240945
PMO008315	TCPD	-1.14937	1.5791e-05	0.000131142		PMO008315	TCPD	-0.953205	0.000557175	0.00271092
PMO008316	LRRN4	-0.885771	0.00638604	0.0217474		PMO008316	LRRN4	-1.86694	8.73e-06	7.59e-05
PMO008332	TMX4	1.32751	2.38898e-05	0.000190121		PMO008332	TMX4	1.224	0.000512853	0.00253512
PMO008333	F161A	3.60015	2.80337e-14	1.12231e-12		PMO008333	F161A	3.1049	2.48e-10	5.64e-09
PMO008355	EHD3	0.636382	0.0101013	0.0315429		PMO008355	EHD3	1.01312	9.12e-05	0.000584729
PMO008362	KI16B	-0.929481	0.00229274	0.0093574		PMO008362	KI16B	-1.10466	0.00133315	0.00563457
PMO008364	FLRT3	0.822628	0.0154265	0.0445139		PMO008364	FLRT3	0.805925	0.018505	0.0480738
PMO008373	NPHP1	-2.28932	0.00039084	0.00210664		PMO008373	NPHP1	-2.44295	0.000201583	0.00115422
PMO008393	PLCB4	1.0025	0.0147019	0.0428119		PMO008393	PLCB4	1.5267	0.000652635	0.00309749
PMO008395	PEX13	-0.707855	0.0121133	0.0366053		PMO008395	PEX13	-0.858728	0.000249546	0.00138954
PMO008397	RS27A	-4.82163	3.80441e-48	1.90021e-45		PMO008397	RS27A	-0.656169	0.00896526	0.0268652
PMO008399	ACYP2	-2.22669	1.22178e-09	2.53266e-08		PMO008399	ACYP2	-1.80465	2.28e-05	0.000176026
PMO008404	IP3KB	1.87477	3.41326e-13	1.19339e-11		PMO008404	IP3KB	2.6014	1.34e-14	5.7e-13
PMO008410	WDR26	-1.13003	7.20873e-07	8.47672e-06		PMO008410	WDR26	-1.29791	2.9e-06	2.87e-05
PMO008418	GTSE1	2.11629	1.18762e-07	1.68557e-06		PMO008418	GTSE1	2.18793	3.8e-08	5.78e-07
PMO008435	ANR26	0.910029	0.0103352	0.032149		PMO008435	ANR26	1.26463	8.44e-05	0.00054719
PMO008439	PPR3A	1.37724	0.00994726	0.0311588		PMO008439	PPR3A	1.23777	0.0150182	0.0407816
PMO008443	THAP5	2.25708	2.80598e-11	7.3143e-10		PMO008443	THAP5	1.84172	3.94e-10	8.68e-09
PMO008444	NRCAM	1.7841	0.00925158	0.0293704		PMO008444	NRCAM	2.33634	0.000641407	0.00305299
PMO008454	TB22A	1.6543	5.11299e-05	0.000370118		PMO008454	TB22A	1.6515	1.69e-05	0.000135406
PMO008466	PLPL8	-1.02372	0.00211561	0.0087537		PMO008466	PLPL8	-1.12361	0.00192349	0.00756457
PMO008468	ARID2	1.3096	0.000260844	0.00150247		PMO008468	ARID2	1.23876	0.000760595	0.00350153
PMO008469	IQUB	5.29907	1.19585e-16	5.88888e-15		PMO008469	IQUB	2.69298	0.000111669	0.000701199
PMO008480	IMP2L	-0.8296	0.00600508	0.020638		PMO008480	IMP2L	-0.776336	0.0077541	0.0238818
PMO008483	CSTN1	1.59653	1.69433e-05	0.00013906		PMO008483	CSTN1	1.45158	0.000478078	0.00238676
PMO008486	SAM11	1.55432	0.00013242	0.000839757		PMO008486	SAM11	1.45222	0.00262184	0.00985439
PMO008493	PUSL1	-4.0831	1.00721e-11	2.86304e-10		PMO008493	PUSL1	1.4904	9.5e-05	0.000606563
PMO008499		-1.47999	8.36792e-06	7.41937e-05		PMO008499		-1.28661	0.000385552	0.0019929
PMO008500	RER1	-0.85625	0.00159156	0.00688121		PMO008500	RER1	-0.799141	0.00510096	0.0169989
PMO008504	PRD16	1.72292	8.8104e-05	0.000589413		PMO008504	PRD16	1.72874	0.000653404	0.00309749
PMO008506	TPRGL	1.71241	8.04598e-15	3.37577e-13		PMO008506	TPRGL	1.74585	6.44e-16	3.3e-14
PMO008525	DFFB	-1.1845	0.00225479	0.00922405		PMO008525	DFFB	-1.00814	0.00691938	0.0217307
PMO008529	ATD3A	-1.26041	3.27474e-05	0.000252405		PMO008529	ATD3A	-0.932272	0.0037121	0.0131094
PMO008530	RERE	1.34696	8.49607e-05	0.000572352		PMO008530	RERE	1.79404	3.76e-07	4.59e-06
PMO008532	GP157	1.4653	9.01802e-06	7.92876e-05		PMO008532	GP157	1.32693	5.67e-05	0.000390236
PMO008552	CHERP	-1.18112	4.70686e-13	1.61341e-11		PMO008552	CHERP	-2.64965	3.38e-38	1.27e-35
PMO008553	BABA1	-2.60192	9.00203e-25	8.58385e-23		PMO008553	BABA1	-2.30859	1.29e-15	6.33e-14
PMO008562	PCSK4	1.50067	0.00262507	0.0105254		PMO008562	PCSK4	1.6051	0.00110807	0.0048068
PMO008563	RS15	2.8122	8.20127e-17	4.07692e-15		PMO008563	RS15	3.15062	6.59e-17	3.77e-15
PMO008574	FSTL3	1.14774	0.000287815	0.00162831		PMO008574	FSTL3	2.19823	1.89e-08	3.05e-07
PMO008575	HCN2	1.1494	0.00979916	0.0308104		PMO008575	HCN2	1.34109	6.7e-06	6.05e-05
PMO008576	BASI	0.986681	5.00922e-06	4.71226e-05		PMO008576	BASI	1.20427	0.000123493	0.000764043
PMO008579	MADCA	2.9206	1.82216e-05	0.00014839		PMO008579	MADCA	2.3411	0.00151389	0.00621137
PMO008585	PALM	0.970975	0.00611539	0.0209691		PMO008585	PALM	1.27242	0.000457374	0.00230417
PMO008590	HMHA1	1.72386	0.00018281	0.00111094		PMO008590	HMHA1	1.38835	0.00490557	0.0164625
PMO008592	PTBP1	0.966784	0.00233916	0.00952462		PMO008592	PTBP1	1.54599	7.08e-06	6.33e-05
PMO008607	UPP	-4.78694	3.26406e-36	6.84734e-34		PMO008607	UPP	-4.27444	5.61e-28	7.98e-26
PMO008610		1.26933	0.00106259	0.00489698		PMO008610		1.72056	1.71e-05	0.000136836
PMO008621	RB33A	-4.02161	4.15593e-22	3.06983e-20		PMO008621	RB33A	-4.39227	2.07e-26	2.56e-24
PMO008631	DGKH	2.64804	5.74609e-06	5.34789e-05		PMO008631	DGKH	1.93081	0.000375862	0.00194952
PMO008632	SHRM4	1.86933	8.60477e-05	0.00057819		PMO008632	SHRM4	1.63771	0.000122911	0.00076134
PMO008639	VAMP7	-0.818851	0.00373293	0.0139739		PMO008639	VAMP7	-0.893812	0.00143561	0.00596697
PMO008642	VGFR4	1.46004	0.00723592	0.024003		PMO008642	VGFR4	1.78766	0.00134983	0.00568678
PMO008646	AMOT	0.625557	0.0107111	0.0330825		PMO008646	AMOT	1.1917	3.08e-07	3.84e-06
PMO008652	ARHG9	1.24694	0.000536675	0.00273926		PMO008652	ARHG9	1.53887	5.77e-08	8.41e-07
PMO008656	KIT	2.05011	2.16727e-05	0.000174463		PMO008656	KIT	2.30911	4.96e-05	0.000347395
PMO008659	UBE2K	2.34524	3.39337e-10	7.49328e-09		PMO008659	UBE2K	1.75146	7.26e-07	8.32e-06
PMO008662	KLF3	2.11119	2.48521e-13	8.85655e-12		PMO008662	KLF3	2.05945	2.59e-10	5.85e-09
PMO008680	CD38	1.9212	0.000395717	0.00212637		PMO008680	CD38	1.49783	0.00813096	0.0248534
PMO008683	CND3	-3.25248	3.94831e-14	1.55108e-12		PMO008683	CND3	-1.49686	0.000691174	0.00323142
PMO008688	RSLBB	-2.22189	0.00264342	0.0105747		PMO008688	RSLBB	-1.76666	0.0167893	0.0445401
PMO008692	GUF1	2.04976	1.21174e-10	2.84339e-09		PMO008692	GUF1	2.64054	9.51e-17	5.33e-15
PMO008696	C2D2A	-0.884822	0.0025105	0.010128		PMO008696	C2D2A	-0.895236	0.0069339	0.0217503
PMO008700	EXOC1	-1.25112	8.79368e-11	2.10586e-09		PMO008700	EXOC1	-1.56009	8.8e-12	2.52e-10
PMO008708	N4BP2	1.14554	0.0016681	0.00717077		PMO008708	N4BP2	1.07745	0.00374345	0.0131892
PMO008725	TYW2	-1.60484	0.00026037	0.00150056		PMO008725	TYW2	-1.90593	2.88e-08	4.45e-07
PMO008729	RAE2	1.3608	4.13435e-06	4.01902e-05		PMO008729	RAE2	1.16444	0.00071956	0.00334186
PMO008735	CHM1B	-2.17815	7.65966e-07	8.94679e-06		PMO008735	CHM1B	1.29805	6e-05	0.000409355
PMO008742	EFNB1	0.95862	0.00287729	0.0112864		PMO008742	EFNB1	1.1411	0.000509754	0.0025244
PMO008745	RHG20	0.971376	0.00822623	0.026755		PMO008745	RHG20	1.58281	1.93e-05	0.000151654
PMO008747	ZC4H2	1.40214	0.00322062	0.0124218		PMO008747	ZC4H2	1.74533	0.000253276	0.00140715
PMO008748	MAP7	1.36861	2.90331e-05	0.000226415		PMO008748	MAP7	0.956075	0.00312826	0.0113445
PMO008750	MSPD1	-2.1697	5.66601e-12	1.66008e-10		PMO008750	MSPD1	-1.18175	8.25e-05	0.000537149
PMO008751	F122A	-1.35636	0.000401034	0.00214944		PMO008751	F122A	1.33212	1.36e-07	1.84e-06
PMO008769	MED20	-1.73491	6.64484e-10	1.41089e-08		PMO008769	MED20	-1.15878	2.62e-05	0.000199047
PMO008779	URFB1	0.793578	0.00046124	0.00242019		PMO008779	URFB1	0.953014	0.000317561	0.00170077
PMO008780	ANS1A	1.39241	0.00657921	0.0222467		PMO008780	ANS1A	1.62303	0.00084256	0.0037991
PMO008782	ZNF76	-1.57621	1.22489e-06	1.35526e-05		PMO008782	ZNF76	-2.71274	1.43e-15	6.96e-14
PMO008785	FANCE	2.03224	1.88338e-06	2.00353e-05		PMO008785	FANCE	2.55096	5.19e-09	9.28e-08
PMO008793	CR1	7.32503	1.40003e-36	3.05935e-34		PMO008793	CR1	6.33042	9.63e-27	1.21e-24
PMO008796	DHI1	-2.33985	0.000630828	0.00314776		PMO008796	DHI1	-1.91571	0.00298827	0.0109348
PMO008800	AT5F1	3.46806	1.33529e-20	8.69931e-19		PMO008800	AT5F1	3.65977	1.7e-25	1.98e-23
PMO008801	RAP1A	2.426	2.41043e-15	1.07131e-13		PMO008801	RAP1A	2.97016	2.96e-26	3.58e-24
PMO008806	SDE3	1.50141	0.00102861	0.00476549		PMO008806	SDE3	-1.46766	0.00464241	0.0157612
PMO008808	LRIG2	1.55285	8.05751e-05	0.000546329		PMO008808	LRIG2	2.12157	9.1e-09	1.54e-07
PMO008810	BRPF3	0.942772	0.00302932	0.0117771		PMO008810	BRPF3	1.36004	0.000229895	0.00129588
PMO008815	HIPK1	1.30269	0.00678093	0.0227965		PMO008815	HIPK1	1.33736	0.00812437	0.0248404
PMO008817	PPARD	-0.676919	0.0132104	0.0393201		PMO008817	PPARD	-1.07107	0.00181634	0.00720781
PMO008820	UBP49	1.37816	0.0046549	0.0166867		PMO008820	UBP49	1.56458	0.00430085	0.0148255
PMO008839	SFRP4	-1.89656	1.55242e-05	0.000129541		PMO008839	SFRP4	2.02014	0.000111928	0.000702207
PMO008859	CDK13	0.850627	0.0117845	0.0357764		PMO008859	CDK13	0.989704	0.00544455	0.0178723
PMO008862	YAED1	0.905559	0.0103083	0.0321077		PMO008862	YAED1	1.3914	0.00025936	0.00143583
PMO008867	CUL1	-0.62207	0.0169262	0.0480355		PMO008867	CUL1	-0.960318	0.000902792	0.00403268
PMO008868	GNDS	1.14448	0.000306828	0.00172102		PMO008868	GNDS	1.57157	1.3e-05	0.000108186
PMO008873	FA69B	2.29186	6.2058e-08	9.51646e-07		PMO008873	FA69B	2.59372	1.06e-07	1.47e-06
PMO008875	MPPA	-1.0571	6.29405e-05	0.000443076		PMO008875	MPPA	-0.801798	0.0174034	0.0456628
PMO008877	KCNT1	2.96816	2.44528e-06	2.53444e-05		PMO008877	KCNT1	3.8949	4.99e-09	9e-08
PMO008879	PHF19	-3.78845	2.34958e-17	1.20807e-15		PMO008879	PHF19	-3.26004	2.14e-15	1.02e-13
PMO008881	RAB14	-1.49791	4.28354e-06	4.12203e-05		PMO008881	RAB14	-2.32457	6.13e-11	1.55e-09
PMO008885	RBM18	-0.851984	0.00069548	0.00342483		PMO008885	RBM18	-0.912188	0.000515442	0.00254552
PMO008888	STRBP	-1.05106	0.000507858	0.00261765		PMO008888	STRBP	-1.1215	0.000188008	0.00108535
PMO008893	RL35	-3.96803	4.62106e-25	4.68229e-23		PMO008893	RL35	-4.27371	7.99e-34	2e-31
PMO008894	PPP6	-1.17044	2.17126e-05	0.00017465		PMO008894	PPP6	-0.986361	0.000181151	0.00105328
PMO008896	SIN1	-1.62622	7.84978e-09	1.43194e-07		PMO008896	SIN1	-0.746141	0.00480786	0.0162017
PMO008898	GARL3	2.2514	0.000136897	0.000862413		PMO008898	GARL3	1.91893	4.77e-06	4.46e-05
PMO008899	FBXW2	-0.777201	0.000187711	0.00113481		PMO008899	FBXW2	-0.846735	0.00106764	0.00465252
PMO008902	TRAF1	-2.81526	1.947e-07	2.63171e-06		PMO008902	TRAF1	-3.5341	1.35e-09	2.71e-08
PMO008905	CI116	-2.58615	6.52074e-07	7.75465e-06		PMO008905	CI116	-2.51219	3.83e-09	7.07e-08
PMO008908	SURF1	-1.40851	3.82625e-06	3.7438e-05		PMO008908	SURF1	-1.12599	6.79e-05	0.000455438
PMO008917	ASB10	1.21134	0.0144968	0.0423793		PMO008917	ASB10	1.59516	0.000133652	0.000816813
PMO008919	TMUB1	1.53214	0.000464178	0.00243236		PMO008919	TMUB1	1.99746	8.65e-06	7.53e-05
PMO008920	CDK5	-2.72664	1.11659e-08	1.97503e-07		PMO008920	CDK5	-1.55165	0.00013668	0.000830978
PMO008924	RARR2	-2.68303	2.92348e-08	4.81387e-07		PMO008924	RARR2	-2.34007	4.08e-08	6.19e-07
PMO008927	TBRG4	-1.15822	3.04209e-05	0.000235834		PMO008927	TBRG4	-1.28275	8.98e-05	0.000576195
PMO008928	NACAD	-1.83355	0.00115914	0.00527242		PMO008928	NACAD	-2.24737	0.000190197	0.00109739
PMO008930	DHX36	-1.37191	2.82551e-11	7.33584e-10		PMO008930	DHX36	-1.14405	6.96e-09	1.22e-07
PMO008940	CCD12	3.08909	3.93271e-08	6.33643e-07		PMO008940	CCD12	3.24767	2.13e-08	3.4e-07
PMO008957	ABCF2	-1.41197	8.77245e-08	1.28153e-06		PMO008957	ABCF2	-1.12075	3.52e-05	0.000255662
PMO008959	CRYD	-3.13277	4.36122e-08	6.92055e-07		PMO008959	CRYD	-1.634	0.000190975	0.00110067
PMO008962	WBP4	1.96119	5.34513e-11	1.32541e-09		PMO008962	WBP4	1.77008	2.08e-05	0.000162568
PMO008963	GPAM1	-1.44845	3.29289e-06	3.28944e-05		PMO008963	GPAM1	-6.04132	3.23e-28	4.72e-26
PMO008967	AKA11	3.02952	5.73705e-20	3.60335e-18		PMO008967	AKA11	3.14355	1.45e-21	1.29e-19
PMO008970	NUD15	4.29876	2.87154e-14	1.14523e-12		PMO008970	NUD15	4.32198	6.92e-13	2.37e-11
PMO008974	MTLR	3.11369	3.45289e-07	4.40065e-06		PMO008974	MTLR	3.0783	3.12e-07	3.88e-06
PMO008982	THSD1	2.17945	5.11322e-07	6.25817e-06		PMO008982	THSD1	3.09738	3.67e-12	1.13e-10
PMO008983	TPTE2	3.44648	1.47906e-11	4.04006e-10		PMO008983	TPTE2	3.28496	4.73e-10	1.02e-08
PMO008984	RT31	-1.13588	4.41165e-05	0.000327254		PMO008984	RT31	-0.884233	0.00283967	0.0105154
PMO008995	WDFY2	-1.58934	4.47253e-07	5.56493e-06		PMO008995	WDFY2	-1.50768	1.68e-05	0.000134266
PMO009016	TRFM	1.40777	0.000836662	0.00399686		PMO009016	TRFM	-3.57363	1.11e-09	2.25e-08
PMO009018	NCBP2	2.49068	0.000446141	0.00235391		PMO009018	NCBP2	2.77613	5.58e-05	0.00038598
PMO009020	PAQR9	2.27638	1.60067e-05	0.000132513		PMO009020	PAQR9	3.14298	4.98e-09	9e-08
PMO009024	TFDP2	-2.01193	4.27313e-14	1.66003e-12		PMO009024	TFDP2	-3.05157	3.36e-27	4.47e-25
PMO009029	PCLI1	-1.52233	0.000784935	0.00380227		PMO009029	PCLI1	-1.42305	0.00156802	0.00639934
PMO009037	F124B	1.49169	0.000663512	0.00328902		PMO009037	F124B	1.31093	0.00526757	0.0174491
PMO009042	SPSB1	1.4964	0.00110015	0.00503687		PMO009042	SPSB1	1.32368	0.00668191	0.0211426
PMO009046	WDFY1	-1.06847	0.00051265	0.00263717		PMO009046	WDFY1	-0.788969	0.0129973	0.0363532
PMO009051	S19A3	4.59483	5.17091e-12	1.51926e-10		PMO009051	S19A3	5.30852	6.66e-15	2.99e-13
PMO009064	SWET1	-1.42996	0.000304122	0.00170885		PMO009064	SWET1	-1.09926	0.00288802	0.0106346
PMO009079	SMG5	0.836901	0.00287977	0.0112919		PMO009079	SMG5	0.985507	0.000730623	0.00338279
PMO009080	CA043	-0.998082	0.00253551	0.010217		PMO009080	CA043	-0.674843	0.0134819	0.0374164
PMO009081	PMVK	1.67843	3.58163e-06	3.53413e-05		PMO009081	PMVK	1.89222	7.23e-07	8.28e-06
PMO009084	TCPG	-1.16893	1.45136e-05	0.000122472		PMO009084	TCPG	-1.13009	9.9e-06	8.52e-05
PMO009096	SHE	1.80708	0.000304168	0.00170885		PMO009096	SHE	1.47262	0.000226926	0.00128121
PMO009108	RAB1A	-0.753181	0.00438426	0.0159675		PMO009108	RAB1A	-1.01987	0.000186468	0.00107851
PMO009116	MD2BP	1.2154	0.0101677	0.0317219		PMO009116	MD2BP	1.31227	0.0163315	0.0436335
PMO009121	VPS54	-1.58345	1.85296e-06	1.97317e-05		PMO009121	VPS54	-1.73469	1.65e-06	1.73e-05
PMO009124	YIPF4	-3.49272	1.82208e-24	1.67647e-22		PMO009124	YIPF4	-2.34619	9.38e-14	3.6e-12
PMO009126	CP1B1	1.19691	0.00830157	0.0269333		PMO009126	CP1B1	1.99232	5.91e-05	0.000404439
PMO009134	RPAC1	-1.0806	0.000845443	0.00403267		PMO009134	RPAC1	-1.47704	6.49e-06	5.87e-05
PMO009136	IF4A3	-1.26109	7.12795e-06	6.44527e-05		PMO009136	IF4A3	-1.25794	7.51e-06	6.66e-05
PMO009138	MRP7	-2.05555	4.76568e-11	1.19017e-09		PMO009138	MRP7	-1.5572	2.59e-06	2.58e-05
PMO009140	NAC1	1.1075	0.0118613	0.0359681		PMO009140	NAC1	1.11391	0.0102802	0.029994
PMO009147	MAL	-3.33023	3.83375e-07	4.83902e-06		PMO009147	MAL	-2.82351	3.23e-05	0.000238388
PMO009154	HDGR2	-0.707217	0.00528961	0.0186184		PMO009154	HDGR2	-0.968318	0.00019569	0.00112415
PMO009168	SBNO2	0.998175	0.017721	0.0498861		PMO009168	SBNO2	0.970708	0.0146877	0.0400864
PMO009169	RPAB1	-1.86469	2.7194e-09	5.42277e-08		PMO009169	RPAB1	-0.957893	0.00226978	0.0087116
PMO009182	ABCA1	-1.17576	0.00879151	0.0282		PMO009182	ABCA1	-0.993067	0.00251084	0.0094914
PMO009191	ZMYM2	2.67134	2.71806e-07	3.5504e-06		PMO009191	ZMYM2	2.16473	0.00018074	0.00105205
PMO009199	GLNA	-2.48083	1.48647e-11	4.04975e-10		PMO009199	GLNA	-2.4914	1.56e-12	5.07e-11
PMO009201	RGS8	-2.88329	0.000100104	0.000656653		PMO009201	RGS8	-1.84218	0.0105401	0.0306167
PMO009202	SYDM	0.731808	0.0128394	0.0384338		PMO009202	SYDM	0.825022	0.0171982	0.0453163
PMO009208	LYAM2	2.30037	0.00106197	0.00489627		PMO009208	LYAM2	2.53056	0.000337847	0.00179028
PMO009209	MET18	-2.64683	9.49799e-11	2.25906e-09		PMO009209	MET18	-2.91867	4.38e-12	1.32e-10
PMO009211	PIGC	-2.04403	1.82353e-17	9.61157e-16		PMO009211	PIGC	-1.65586	9.53e-08	1.34e-06
PMO009216	STX6	-2.0356	1.23935e-08	2.1702e-07		PMO009216	STX6	-1.95541	4.55e-09	8.26e-08
PMO009221	RGS16	-1.92431	0.00138571	0.00614058		PMO009221	RGS16	-3.19694	3.56e-06	3.44e-05
PMO009222	PACE1	-1.45176	2.24115e-08	3.76721e-07		PMO009222	PACE1	-1.37234	9.57e-08	1.35e-06
PMO009223	ANGL1	1.76094	0.00503699	0.017849		PMO009223	ANGL1	1.60291	0.01594	0.0428267
PMO009229	GBRR3	-3.03063	4.92523e-06	4.64993e-05		PMO009229	GBRR3	-2.56565	7.68e-05	0.000507012
PMO009231	CPZIP	1.45166	0.00281969	0.0111062		PMO009231	CPZIP	2.05905	7.74e-07	8.79e-06
PMO009232	PO2F1	-1.39428	0.000119793	0.00077134		PMO009232	PO2F1	-1.31676	0.000705754	0.00328935
PMO009245	CHM2B	-1.74221	0.000698407	0.00343507		PMO009245	CHM2B	-1.20871	3.01e-05	0.00022453
PMO009267	PDCD6	-1.93249	3.97108e-08	6.38844e-07		PMO009267	PDCD6	-2.14532	1.34e-10	3.2e-09
PMO009268	TEX10	-0.699835	0.00138774	0.00614436		PMO009268	TEX10	-0.798334	0.000530794	0.0026072
PMO009274	MBP	-1.73782	0.000219237	0.00129554		PMO009274	MBP	-1.91464	2.51e-06	2.51e-05
PMO009280	TMX3	2.34203	5.10896e-10	1.10263e-08		PMO009280	TMX3	1.54599	0.00010418	0.000657704
PMO009286	NDUS6	2.85722	2.74087e-15	1.20794e-13		PMO009286	NDUS6	4.18168	1.73e-28	2.57e-26
PMO009302	VWA8	1.51681	0.000623806	0.00312171		PMO009302	VWA8	1.36345	0.00212348	0.00823113
PMO009309	TCTP	-0.804121	0.000436538	0.00231058		PMO009309	TCTP	-0.76753	0.00135166	0.00569108
PMO009317	CB39L	1.75027	1.82268e-06	1.94685e-05		PMO009317	CB39L	2.05024	8.71e-09	1.49e-07
PMO009323	FGL1	1.7161	2.69924e-06	2.773e-05		PMO009323	FGL1	2.4076	7.93e-08	1.13e-06
PMO009327	RCBT1	1.40615	6.39599e-07	7.64095e-06		PMO009327	RCBT1	1.07249	0.000550616	0.00268671
PMO009334	RF1M	-0.957389	0.00290926	0.0113863		PMO009334	RF1M	-1.13955	0.000272429	0.00149559
PMO009341	EIF3H	-1.62765	4.19778e-08	6.69157e-07		PMO009341	EIF3H	-1.48232	4.38e-08	6.56e-07
PMO009354	ASAP1	2.18489	2.33203e-08	3.90122e-07		PMO009354	ASAP1	2.3884	3.27e-09	6.12e-08
PMO009362	RM13	5.0192	2.41066e-22	1.81909e-20		PMO009362	RM13	5.00512	1.59e-21	1.41e-19
PMO009365	SNTB1	-2.24196	2.13812e-08	3.5998e-07		PMO009365	SNTB1	-1.62111	0.000333492	0.00176988
PMO009375	SIA4A	1.72019	0.000135205	0.000854372		PMO009375	SIA4A	1.20789	0.0174363	0.0457378
PMO009376	STRUM	1.49586	2.84549e-06	2.90616e-05		PMO009376	STRUM	1.31707	0.000233454	0.00131384
PMO009389	RM35	1.74252	3.35215e-09	6.52332e-08		PMO009389	RM35	1.12897	0.00636509	0.020305
PMO009439	S10A1	-5.05678	1.60885e-23	1.37197e-21		PMO009439	S10A1	-1.06931	0.00655504	0.0207912
PMO009443	COPA	-0.639681	0.0106504	0.0329437		PMO009443	COPA	-1.69303	1.1e-17	6.77e-16
PMO009445	ANPRA	1.40438	0.00203135	0.00845509		PMO009445	ANPRA	1.44687	0.000262574	0.0014498
PMO009451	SEM3C	1.29259	0.0169645	0.0481051		PMO009451	SEM3C	1.91832	0.000657264	0.00311363
PMO009456	F185A	-1.28773	5.6695e-06	5.29069e-05		PMO009456	F185A	-2.18085	2.7e-15	1.27e-13
PMO009459	PRS7	-0.914072	0.00154108	0.0067072		PMO009459	PRS7	-0.833815	0.00589011	0.0190907
PMO009488	PRR33	2.72944	0.00253685	0.0102185		PMO009488	PRR33	3.16387	4.82e-08	7.13e-07
PMO009499	GHC1	-0.828914	0.00184332	0.00781057		PMO009499	GHC1	-0.727685	0.019246	0.0496261
PMO009507	PP6R3	1.24993	2.45914e-06	2.54182e-05		PMO009507	PP6R3	1.27004	2.82e-05	0.00021168
PMO009512	PTPRJ	1.73629	0.000152736	0.000947396		PMO009512	PTPRJ	1.74883	0.000694836	0.00324387
PMO009533	VWC2	1.65007	0.00651143	0.0220887		PMO009533	VWC2	5.57055	1.78e-33	4.17e-31
PMO009537	IKZF1	2.58252	2.63384e-05	0.000207405		PMO009537	IKZF1	2.17903	0.00158897	0.00647148
PMO009541	SBK2	1.71505	0.00147194	0.00647345		PMO009541	SBK2	1.78653	0.00168493	0.00678356
PMO009543	SNR48	-1.68958	3.01949e-05	0.000234429		PMO009543	SNR48	-1.88095	2.53e-07	3.22e-06
PMO009566	NRBF2	-0.755918	0.000997183	0.00464246		PMO009566	NRBF2	-1.03501	0.00076107	0.00350219
PMO009568	CISD1	1.48206	2.10211e-07	2.8268e-06		PMO009568	CISD1	-4.81565	1.03e-33	2.52e-31
PMO009569	IPMK	1.32312	0.000454556	0.00239109		PMO009569	IPMK	1.48056	0.00024431	0.00136471
PMO009573	TSN14	1.3963	0.000528971	0.00270652		PMO009573	TSN14	2.20202	2.04e-06	2.07e-05
PMO009574	EXOS3	-1.37626	3.18887e-08	5.23445e-07		PMO009574	EXOS3	-1.13801	0.000114186	0.000714019
PMO009582	CDK1	-1.9294	0.00379707	0.0141693		PMO009582	CDK1	-1.5884	0.0130512	0.0364422
PMO009584	MMRN2	1.69338	7.87788e-05	0.000536706		PMO009584	MMRN2	1.87744	2e-07	2.61e-06
PMO009610	GALT9	1.77446	0.00148361	0.00651271		PMO009610	GALT9	2.60229	5.03e-06	4.67e-05
PMO009612	WBS22	-0.961933	0.000136301	0.000860204		PMO009612	WBS22	-0.642087	0.0129884	0.0363441
PMO009614	GT2D1	1.41333	0.00454843	0.0164003		PMO009614	GT2D1	1.98747	4.15e-05	0.000296069
PMO009624	SYDE2	1.31776	0.000997756	0.00464306		PMO009624	SYDE2	1.53996	0.00024122	0.00135248
PMO009626	BCL10	-3.75139	2.98646e-09	5.89925e-08		PMO009626	BCL10	-4.07716	1.21e-10	2.9e-09
PMO009627	BCD1	-2.9295	3.25746e-12	9.93241e-11		PMO009627	BCD1	-5.09753	3.38e-16	1.81e-14
PMO009651	TTLL7	1.61768	1.48899e-06	1.60845e-05		PMO009651	TTLL7	1.24335	0.00218687	0.00842101
PMO009662	RLA2	-1.0779	0.00128176	0.0057324		PMO009662	RLA2	-7.31499	1.69e-67	1.98e-64
PMO009664	PHRF1	1.01927	9.2362e-10	1.92985e-08		PMO009664	PHRF1	0.88611	0.000243387	0.001361
PMO009667	CPT1A	0.795811	0.00526617	0.0185483		PMO009667	CPT1A	1.18588	0.000210048	0.00119674
PMO009676	US6NL	1.39138	0.0045073	0.0163003		PMO009676	US6NL	1.59898	0.00159673	0.00649912
PMO009683	ZRAN1	-0.996491	9.43036e-06	8.24292e-05		PMO009683	ZRAN1	-1.36566	6.91e-10	1.44e-08
PMO009684	EDRF1	-1.30197	1.34518e-09	2.76658e-08		PMO009684	EDRF1	-1.84602	8.79e-10	1.81e-08
PMO009691	GLRX3	-2.41724	1.28777e-17	6.85654e-16		PMO009691	GLRX3	-0.912137	0.00115344	0.00499538
PMO009718	SERPH	1.38605	0.000130155	0.000827896		PMO009718	SERPH	2.42972	4.59e-08	6.86e-07
PMO009719	SO2B1	1.25718	0.00154382	0.00671637		PMO009719	SO2B1	1.17137	0.00762504	0.0235394
PMO009720	PKHB1	-2.56512	6.41572e-07	7.6558e-06		PMO009720	PKHB1	2.78093	1.54e-11	4.27e-10
PMO009721	ARHGH	0.989781	0.0162198	0.0464073		PMO009721	ARHGH	1.53305	5.29e-05	0.000367658
PMO009733	EIF2D	-1.32623	4.51075e-05	0.000333192		PMO009733	EIF2D	-0.97862	0.00106899	0.00465647
PMO009738	TRI33	-1.87491	1.79799e-19	1.08385e-17		PMO009738	TRI33	-0.666566	0.00739792	0.0229675
PMO009744	FGD2	-1.59751	0.00445297	0.0161558		PMO009744	FGD2	-2.76306	2.1e-06	2.13e-05
PMO009746	RAB44	2.7108	3.56336e-13	1.24173e-11		PMO009746	RAB44	1.32949	0.0125012	0.0352055
PMO009748	KCD20	-2.18454	1.36407e-15	6.16712e-14		PMO009748	KCD20	-1.9992	5.1e-09	9.14e-08
PMO009767	ITA3	-0.598446	0.0135212	0.0401199		PMO009767	ITA3	-2.53225	1.43e-14	6.03e-13
PMO009769	KAT7	-0.99286	5.51692e-06	5.15749e-05		PMO009769	KAT7	-1.23413	1.38e-09	2.75e-08
PMO009771	ABI3	1.6579	0.0012791	0.00572375		PMO009771	ABI3	1.59672	0.000103426	0.000653334
PMO009775	STRAA	0.721881	0.000129178	0.000823174		PMO009775	STRAA	0.605096	0.0121505	0.0344669
PMO009779	PDK2	-0.969581	8.90799e-05	0.000594376		PMO009779	PDK2	-0.736944	0.00263661	0.00989576
PMO009799	EDNRB	-1.30319	0.00063192	0.00315029		PMO009799	EDNRB	-1.4923	0.000171959	0.00100763
PMO009807	NAPEP	1.26805	0.000215744	0.00127994		PMO009807	NAPEP	1.07771	0.00829751	0.0252671
PMO009809	SRPK2	0.931003	0.0161871	0.0463392		PMO009809	SRPK2	2.14387	2.2e-07	2.84e-06
PMO009813	CD36	1.08938	0.00098348	0.00458884		PMO009813	CD36	1.67914	1.41e-06	1.49e-05
PMO009817	AT7L1	1.09112	0.0100523	0.0314272		PMO009817	AT7L1	1.55565	0.000349497	0.00184366
PMO009836	GATL2	-1.79085	1.46748e-05	0.000123633		PMO009836	GATL2	-1.40164	0.000420322	0.00215254
PMO009838	TRI39	-0.862191	0.00795779	0.026011		PMO009838	TRI39	-0.937428	0.0077525	0.0238818
PMO009840	MKS1	-1.39484	5.50571e-05	0.000395002		PMO009840	MKS1	-2.13242	5.25e-08	7.71e-07
PMO009841	TYW1	-0.681582	0.0173392	0.0489821		PMO009841	TYW1	-0.823255	0.00360971	0.0127994
PMO009844	RS24	-3.64609	4.75871e-23	3.89954e-21		PMO009844	RS24	-3.82385	2.23e-35	6.51e-33
PMO009847	ADK	-0.691513	0.0143973	0.0421825		PMO009847	ADK	-4.5473	6.07e-38	2.2e-35
PMO009849	FUT11	0.857573	0.00657611	0.0222434		PMO009849	FUT11	1.06558	0.000449956	0.00227115
PMO009851	ANXA7	-1.21043	4.08703e-07	5.14015e-06		PMO009851	ANXA7	-1.07569	1.07e-05	9.11e-05
PMO009857	SAMD8	3.5551	8.84042e-23	6.86868e-21		PMO009857	SAMD8	3.46644	6.26e-23	6.15e-21
PMO009858	ANX11	-0.902263	0.00100878	0.00468604		PMO009858	ANX11	-1.04317	0.00033498	0.00177688
PMO009863	MCT1A	-2.4918	4.12797e-07	5.17922e-06		PMO009863	MCT1A	-1.44773	0.00316033	0.0114372
PMO009880	RFX2	1.93184	6.71171e-07	7.9547e-06		PMO009880	RFX2	1.20044	0.00530896	0.0175421
PMO009883	OAT	1.20092	0.000761254	0.0037018		PMO009883	OAT	0.734488	0.00752358	0.0232919
PMO009892	BNIP3	-2.8594	3.01924e-15	1.31953e-13		PMO009892	BNIP3	-3.32045	1.17e-22	1.13e-20
PMO009911	ZN503	1.29351	0.00535307	0.0187913		PMO009911	ZN503	1.4095	0.00312597	0.0113401
PMO009917	UBP54	-0.60708	0.0131892	0.0392794		PMO009917	UBP54	-0.859671	6.07e-05	0.00041298
PMO009936	SIX4	-1.57389	1.74941e-05	0.000143021		PMO009936	SIX4	-1.22427	0.00359006	0.0127383
PMO009937	SIX1B	-1.33757	2.46737e-05	0.000195175		PMO009937	SIX1B	-1.23746	0.000576041	0.00279109
PMO009944	T3HPD	2.60632	8.59163e-05	0.000577677		PMO009944	T3HPD	2.46508	0.000315212	0.00169217
PMO009945	TRM5	-1.29007	6.06572e-07	7.29626e-06		PMO009945	TRM5	-1.55773	7.53e-09	1.31e-07
PMO009948	DNLI4	1.19787	1.37843e-08	2.3898e-07		PMO009948	DNLI4	1.0659	0.000140682	0.000850885
PMO009951	PLCX1	-1.54003	0.00993348	0.031158		PMO009951	PLCX1	-2.44995	3.9e-06	3.73e-05
PMO009952	RGN	-2.59879	2.68175e-06	2.75773e-05		PMO009952	RGN	-1.31968	0.0080038	0.0245217
PMO009984	CC070	2.31908	5.06548e-06	4.76091e-05		PMO009984	CC070	2.07446	8.42e-05	0.000546197
PMO009988	KY	2.45677	5.3597e-05	0.000385318		PMO009988	KY	2.82865	2.94e-06	2.9e-05
PMO009994	SENP2	-0.800424	0.00753635	0.0248659		PMO009994	SENP2	-2.84334	1.23e-13	4.69e-12
PMO010001	EPCR	1.48341	8.39503e-05	0.000567003		PMO010001	EPCR	1.21975	0.00131799	0.00558172
PMO010003	GOGB1	1.27905	6.54459e-05	0.000458865		PMO010003	GOGB1	0.992732	0.00252325	0.00953149
PMO010007	LRRC4	-2.57934	0.00021092	0.00125559		PMO010007	LRRC4	-4.20047	3.43e-13	1.22e-11
PMO010018	ACRO	3.97639	2.97213e-09	5.89925e-08		PMO010018	ACRO	3.07152	9.62e-06	8.31e-05
PMO010033	DOCK9	1.27734	0.00117892	0.00534849		PMO010033	DOCK9	1.51388	0.00039517	0.00203761
PMO010049	THIM	-1.04032	0.00478815	0.017071		PMO010049	THIM	-1.20687	0.0015642	0.0063879
PMO010056	SIA8E	1.98208	0.00745351	0.0246236		PMO010056	SIA8E	2.20083	0.00211785	0.00821232
PMO010059	RL17	-0.918237	0.00317145	0.0122569		PMO010059	RL17	-0.940612	0.0053451	0.0176338
PMO010060	SMAD7	2.10673	2.80308e-05	0.000219907		PMO010060	SMAD7	1.91053	1.15e-05	9.72e-05
PMO010074	MUL1	-2.93572	4.86837e-31	6.99511e-29		PMO010074	MUL1	-2.08112	6.09e-15	2.77e-13
PMO010085	CC103	-2.46723	2.99617e-06	3.03934e-05		PMO010085	CC103	-1.62079	0.00109505	0.00475816
PMO010092	F1712	1.31024	0.000223851	0.00131908		PMO010092	F1712	1.79375	1.67e-05	0.000133679
PMO010093	MYO1D	1.31731	0.00072108	0.00353596		PMO010093	MYO1D	1.50626	9.47e-05	0.000604868
PMO010095	NMT1	-1.52503	8.46165e-07	9.78547e-06		PMO010095	NMT1	-1.03824	0.00270914	0.010121
PMO010104	PRELP	1.29723	0.00510676	0.0180535		PMO010104	PRELP	2.68072	3.63e-07	4.45e-06
PMO010106	NFASC	-1.20333	0.000961588	0.00450071		PMO010106	NFASC	-1.13038	0.0193488	0.0498461
PMO010107	SOX13	1.73676	0.000963593	0.00450809		PMO010107	SOX13	1.37445	0.00869617	0.0262248
PMO010109	MDM4	-1.07586	1.81591e-06	1.9416e-05		PMO010109	MDM4	-1.03254	0.000183185	0.00106276
PMO010117	OTUD3	-1.20827	0.000937002	0.00439741		PMO010117	OTUD3	-1.36669	0.000126176	0.000776082
PMO010120	MIC10	-1.48843	0.000418959	0.00223182		PMO010120	MIC10	-5.51029	2.1e-26	2.57e-24
PMO010121	LAAT1	-1.513	0.000248106	0.00144017		PMO010121	LAAT1	-1.84972	1.73e-06	1.8e-05
PMO010123	SPEB	-5.74852	7.98984e-23	6.25414e-21		PMO010123	SPEB	-1.37259	1.42e-06	1.5e-05
PMO010134	DJC25	-1.58877	3.46638e-07	4.41248e-06		PMO010134	DJC25	-2.17761	2.46e-13	8.93e-12
PMO010135	THIO	-0.861915	0.00782947	0.0256876		PMO010135	THIO	-6.18146	7.78e-32	1.61e-29
PMO010139	PLAP	-1.21692	0.000562724	0.00285831		PMO010139	PLAP	-1.89853	2.55e-08	4e-07
PMO010166	LYAR	-1.43764	0.000820356	0.00393269		PMO010166	LYAR	-1.49364	0.000710888	0.00330596
PMO010169	ABLM2	1.88467	0.000113865	0.000738611		PMO010169	ABLM2	1.6548	0.000365109	0.00190595
PMO010173	Z518B	1.23585	0.00452503	0.0163384		PMO010173	Z518B	1.17807	0.00925289	0.0275614
PMO010178	STX18	-0.669676	0.0173874	0.0490523		PMO010178	STX18	-4.56419	1.72e-37	6.03e-35
PMO010180	JKIP1	1.87691	2.39321e-05	0.000190169		PMO010180	JKIP1	1.46547	0.00331925	0.0119059
PMO010218	CB042	-0.833612	0.0143837	0.0421661		PMO010218	CB042	-1.61497	5.16e-06	4.79e-05
PMO010234	ANTR2	1.31672	1.07391e-05	9.27097e-05		PMO010234	ANTR2	1.30547	0.000375828	0.00194952
PMO010237	SCRB2	-1.60958	1.94339e-07	2.63022e-06		PMO010237	SCRB2	-1.42621	8.13e-06	7.15e-05
PMO010238	SAS10	-0.989698	0.00340443	0.0129804		PMO010238	SAS10	-1.03882	0.000611778	0.00292785
PMO010242	NUP54	-1.41334	3.1781e-07	4.08518e-06		PMO010242	NUP54	-1.90262	5.69e-10	1.21e-08
PMO010243	S4A4	1.4572	5.68683e-05	0.000405776		PMO010243	S4A4	1.06417	0.0109851	0.0316473
PMO010245	MOB1B	3.31034	2.1566e-20	1.38777e-18		PMO010245	MOB1B	2.83176	1.42e-11	3.94e-10
PMO010256	M3KCL	-2.13857	0.000384084	0.00207663		PMO010256	M3KCL	-2.94074	2.87e-06	2.85e-05
PMO010267	GGT7	1.10926	0.00267335	0.0106578		PMO010267	GGT7	-1.1989	0.00785174	0.0241331
PMO010269	RBM39	0.899306	0.000929199	0.00436861		PMO010269	RBM39	-0.645276	0.0153559	0.0415325
PMO010277	RGRF2	1.3384	0.00418331	0.0153745		PMO010277	RGRF2	1.94082	0.000158682	0.000944552
PMO010278	MSH3	-1.34488	5.96649e-05	0.000422569		PMO010278	MSH3	-1.61064	0.000350109	0.00184596
PMO010284	ZCHC9	-1.30798	0.000839866	0.0040079		PMO010284	ZCHC9	-1.2901	0.00564284	0.0184312
PMO010286	KAD6	-2.45232	2.37787e-10	5.32938e-09		PMO010286	KAD6	-3.33205	3.59e-16	1.91e-14
PMO010298	ATG7	-1.14075	0.000452311	0.00238167		PMO010298	ATG7	-1.13433	0.00112206	0.00486348
PMO010313	GOPC	0.896774	0.000264256	0.00151795		PMO010313	GOPC	1.02757	1.57e-05	0.000127647
PMO010315	BROMI	1.38032	0.00708446	0.0236442		PMO010315	BROMI	1.95724	8.04e-05	0.000526052
PMO010331	SNCAP	1.90985	0.00212815	0.00878827		PMO010331	SNCAP	2.79218	1.55e-05	0.000126224
PMO010332	SNX2	-1.35564	1.50274e-07	2.07671e-06		PMO010332	SNX2	-1.06391	0.000113497	0.000710558
PMO010342	TRI36	1.87606	0.00624086	0.0213021		PMO010342	TRI36	2.08216	0.00297803	0.0109049
PMO010349	EXOS9	-1.85044	2.40086e-08	4.0036e-07		PMO010349	EXOS9	-1.46497	3.39e-05	0.000247975
PMO010350	RL7L	-0.670148	0.000579139	0.00293175		PMO010350	RL7L	-0.679985	0.000579133	0.00280376
PMO010353	SYNP2	1.50989	0.000839666	0.0040079		PMO010353	SYNP2	1.85948	1.58e-05	0.000128359
PMO010354	K1109	3.67303	1.60608e-12	5.12042e-11		PMO010354	K1109	3.66922	4e-12	1.22e-10
PMO010359	ENTP6	-1.05618	0.00331372	0.0127038		PMO010359	ENTP6	-1.44352	0.000117765	0.000731615
PMO010374	TNR11	1.79008	0.000338405	0.00186742		PMO010374	TNR11	2.94777	7.68e-09	1.33e-07
PMO010375	PHLP1	2.18039	1.08298e-08	1.92206e-07		PMO010375	PHLP1	1.82167	4.73e-06	4.43e-05
PMO010380	ZCHC2	0.974847	0.0170727	0.0483596		PMO010380	ZCHC2	0.982859	0.0169091	0.0447565
PMO010401	ERLN1	1.30049	5.7601e-06	5.35618e-05		PMO010401	ERLN1	1.63297	4.1e-06	3.9e-05
PMO010402	IKKA	-0.972331	0.00190924	0.00803936		PMO010402	IKKA	-1.00427	0.00214456	0.0082945
PMO010403	C19L1	-0.637556	0.00710229	0.0236853		PMO010403	C19L1	-1.07255	3.3e-06	3.21e-05
PMO010405	RNLS	-1.17706	0.00331011	0.0126946		PMO010405	RNLS	-1.98419	5.88e-06	5.38e-05
PMO010418	YBOX1	1.33678	2.80367e-07	3.65313e-06		PMO010418	YBOX1	1.22305	1.32e-06	1.41e-05
PMO010424	STML2	-1.11645	0.000197264	0.0011837		PMO010424	STML2	-1.31654	8.82e-06	7.67e-05
PMO010426	TERA	-1.30268	0.000792637	0.00383309		PMO010426	TERA	-1.7261	1.93e-06	1.98e-05
PMO010432	WDR7	0.926775	0.00103876	0.00480613		PMO010432	WDR7	0.837108	0.00611562	0.0196642
PMO010439	MET7A	1.64036	0.000347479	0.00190822		PMO010439	MET7A	1.6383	1.07e-05	9.11e-05
PMO010443	ENDOU	1.87327	0.0055148	0.0192367		PMO010443	ENDOU	3.02711	3.82e-06	3.66e-05
PMO010453	ADPRM	1.00725	0.000105836	0.000690972		PMO010453	ADPRM	0.644013	0.0102074	0.0298314
PMO010457	RNZ2	-0.799834	0.000441212	0.0023326		PMO010457	RNZ2	-0.956166	0.000720882	0.00334505
PMO010463	YSMU	1.40901	0.00115755	0.00526748		PMO010463	YSMU	1.14985	0.00442905	0.0151878
PMO010475	VPP3	1.48938	0.000797183	0.00384975		PMO010475	VPP3	1.57338	0.000812971	0.00369577
PMO010493	ZFAN5	-7.60753	1.44198e-34	2.6535e-32		PMO010493	ZFAN5	-2.40117	8.68e-08	1.23e-06
PMO010495	TMEM2	-1.51208	0.00191555	0.00805622		PMO010495	TMEM2	-2.47458	3.52e-08	5.4e-07
PMO010501	PCBP3	1.50779	0.0064935	0.0220493		PMO010501	PCBP3	2.50545	2.25e-06	2.28e-05
PMO010506	CDC37	-2.21834	1.23833e-15	5.62287e-14		PMO010506	CDC37	-1.61445	4.74e-10	1.02e-08
PMO010513	PIN1	-6.5435	1.94804e-36	4.16999e-34		PMO010513	PIN1	-1.70517	5.35e-09	9.56e-08
PMO010527	H2A4	4.29916	4.06382e-12	1.22136e-10		PMO010527	H2A4	4.33751	3.91e-12	1.2e-10
PMO010528	MCAF1	0.746034	0.000939696	0.00440808		PMO010528	MCAF1	0.751477	0.000107844	0.000678393
PMO010538	RSH4A	-1.89693	0.00711163	0.0236995		PMO010538	RSH4A	-2.52499	0.000410468	0.00210721
PMO010540	AL7A1	0.678918	0.0109165	0.0336265		PMO010540	AL7A1	1.35778	5.41e-07	6.4e-06
PMO010542	PPIC	-2.06261	1.11525e-06	1.25245e-05		PMO010542	PPIC	-1.00681	0.00945419	0.028046
PMO010551	FSD1L	-1.33097	0.000857521	0.00408286		PMO010551	FSD1L	-1.32446	0.00135193	0.00569108
PMO010552	FKTN	-1.3662	0.000387064	0.00208843		PMO010552	FKTN	-1.93414	3.07e-07	3.83e-06
PMO010556	RD23B	-2.55672	2.00447e-10	4.54101e-09		PMO010556	RD23B	-2.87452	7.03e-13	2.39e-11
PMO010557	EXOS8	-2.94437	2.28688e-16	1.10539e-14		PMO010557	EXOS8	-1.29145	0.00068542	0.00321018
PMO010563	NBEA	1.32899	0.00426868	0.0156389		PMO010563	NBEA	1.64019	0.000292899	0.00158972
PMO010573	UBE2T	-1.03376	0.0111173	0.0341464		PMO010573	UBE2T	-1.92061	1.08e-05	9.17e-05
PMO010574	CELR2	1.25244	0.00605528	0.0208037		PMO010574	CELR2	1.10585	0.0159301	0.0428112
PMO010576	MB212	-1.75965	0.00119364	0.00539658		PMO010576	MB212	-1.67954	0.000914548	0.00408346
PMO010579	T184C	3.0631	1.36263e-09	2.79699e-08		PMO010579	T184C	2.85126	1.23e-07	1.67e-06
PMO010584	AHR	1.73719	0.0133475	0.0396607		PMO010584	AHR	2.91406	1.44e-05	0.000118138
PMO010586	UBP40	1.02172	0.000409637	0.00219107		PMO010586	UBP40	1.01045	0.00179692	0.00715504
PMO010633	ASTER	2.077	0.000460588	0.00241797		PMO010633	ASTER	3.01429	7.17e-08	1.03e-06
PMO010638	MEF2C	3.97186	8.1211e-08	1.19975e-06		PMO010638	MEF2C	4.84856	1.62e-16	8.89e-15
PMO010651	PCNA	0.955359	0.00338185	0.0129084		PMO010651	PCNA	0.788065	0.014864	0.0404732
PMO010665	CISD2	-1.04073	0.000832726	0.0039847		PMO010665	CISD2	-2.31053	1.17e-12	3.88e-11
PMO010668	CPXM2	1.65877	0.00784736	0.0257302		PMO010668	CPXM2	2.09144	0.00204788	0.0079881
PMO010672	IKZF5	-1.13172	4.36372e-06	4.19533e-05		PMO010672	IKZF5	-1.42326	2.29e-06	2.31e-05
PMO010673	GRHPR	-2.2943	4.27275e-12	1.28048e-10		PMO010673	GRHPR	-1.76066	3.03e-05	0.000225157
PMO010678	ZCHC7	-1.75676	0.000428974	0.00227823		PMO010678	ZCHC7	-1.90272	0.000678299	0.00318253
PMO010689	SPT16	4.63762	1.16995e-12	3.79926e-11		PMO010689	SPT16	7.2674	4.62e-28	6.67e-26
PMO010704	STRP2	-0.809556	0.0146026	0.0426037		PMO010704	STRP2	-1.20666	0.000317037	0.00169883
PMO010709	TAP1	-2.82746	1.87528e-12	5.92464e-11		PMO010709	TAP1	-1.01769	0.0162256	0.0434378
PMO010719	SMC5	-1.8335	3.60858e-09	6.94502e-08		PMO010719	SMC5	-1.84119	6.42e-08	9.25e-07
PMO010721	F1892	0.906651	0.01602	0.0459233		PMO010721	F1892	-3.40566	2.8e-11	7.49e-10
PMO010726	F26L	-3.16158	8.22798e-25	7.99105e-23		PMO010726	F26L	-1.02295	0.000319033	0.00170605
PMO010728	PHAX	-2.98805	1.33944e-22	1.0255e-20		PMO010728	PHAX	-1.63196	8.84e-09	1.51e-07
PMO010736	ZNT10	1.98029	0.000789469	0.00381953		PMO010736	ZNT10	3.27377	3.01e-07	3.77e-06
PMO010737	CALR	8.05549	4.59675e-100	4.82153e-96		PMO010737	CALR	6.13439	2.07e-50	1.68e-47
PMO010739	GCDH	-0.864258	0.0111904	0.0343407		PMO010739	GCDH	-1.90547	4.91e-09	8.87e-08
PMO010740	RD23A	-5.67134	4.46674e-32	6.99278e-30		PMO010740	RD23A	-1.24972	0.00310274	0.0112811
PMO010764	KIF3C	1.54967	7.06309e-05	0.000488363		PMO010764	KIF3C	2.03581	6.1e-11	1.55e-09
PMO010799	PP1RA	0.742148	0.0140314	0.0412641		PMO010799	PP1RA	-0.99191	7.02e-05	0.000469611
PMO010802	CLD19	1.97489	0.00609229	0.0209035		PMO010802	CLD19	2.7839	8.35e-05	0.000542261
PMO010852	TM261	2.00592	6.95647e-06	6.30652e-05		PMO010852	TM261	2.64165	1.54e-07	2.06e-06
PMO010871	T2FA	2.36509	3.3601e-08	5.50688e-07		PMO010871	T2FA	2.79709	6.12e-10	1.3e-08
PMO010878	S35F6	-1.54642	0.000271199	0.00155188		PMO010878	S35F6	-1.61275	8.84e-05	0.000568971
PMO010883	PLCE	0.955868	0.00150088	0.00656219		PMO010883	PLCE	0.923415	0.000506355	0.00251125
PMO010915	FLOT1	-1.9302	0.000934234	0.00438638		PMO010915	FLOT1	1.98469	2.5e-08	3.95e-07
PMO010917	ELOF1	4.67776	4.33302e-13	1.49504e-11		PMO010917	ELOF1	4.17683	2.64e-10	5.95e-09
PMO010920	GSCR2	1.71419	0.000173643	0.00106263		PMO010920	GSCR2	1.35273	0.00372601	0.0131409
PMO010934	GLMPA	-3.04939	1.1356e-22	8.75835e-21		PMO010934	GLMPA	-2.61914	7.25e-16	3.67e-14
PMO010943	LOXL1	1.51946	1.62493e-05	0.000134204		PMO010943	LOXL1	2.62105	6.91e-09	1.21e-07
PMO010953	HDA11	2.98761	4.19391e-06	4.05811e-05		PMO010953	HDA11	2.75679	6.05e-05	0.00041185
PMO010976	FRIH	-2.6555	4.97482e-06	4.68831e-05		PMO010976	FRIH	-2.42667	4.21e-05	0.000300081
PMO011008	SAMD1	1.2427	0.00535822	0.0187968		PMO011008	SAMD1	-4.73632	3.01e-14	1.22e-12
PMO011011		6.78325	8.13316e-35	1.52337e-32		PMO011011		6.25246	1.29e-28	1.96e-26
PMO011017	ITA10	1.89314	0.00571578	0.0197929		PMO011017	ITA10	3.1328	1.26e-06	1.36e-05
PMO011022	PYC	-1.51228	1.72802e-07	2.3693e-06		PMO011022	PYC	-7.83944	4.07e-54	4.29e-51
PMO011028	VPS28	-5.27306	6.8797e-49	3.60806e-46		PMO011028	VPS28	-4.18431	6.4e-31	1.14e-28
PMO011055	FKRP	-1.46991	6.90299e-05	0.000479789		PMO011055	FKRP	-1.01251	0.00370485	0.0130882
PMO011159	ERF	-1.57157	0.0122903	0.0370334		PMO011159	ERF	-1.86676	0.0039861	0.0139045
PMO011176	PKHF1	1.18941	0.00258866	0.0103913		PMO011176	PKHF1	1.0642	0.00546913	0.017925
PMO011298	3BP5L	2.68234	3.80546e-13	1.3217e-11		PMO011298	3BP5L	2.65605	1.42e-09	2.84e-08
PMO011334	CH082	4.26441	7.69739e-38	1.92233e-35		PMO011334	CH082	4.58608	1.83e-34	4.94e-32
PMO011340	RS18	4.72853	8.56997e-14	3.21037e-12		PMO011340	RS18	4.26633	5.8e-11	1.48e-09
PMO011363	ZBTB3	1.69707	0.000491389	0.00254527		PMO011363	ZBTB3	1.31343	0.00575012	0.0187408
PMO011384	RFTN2	1.90746	3.69933e-05	0.000280571		PMO011384	RFTN2	2.0178	2.77e-05	0.000208915
PMO011385	PPIL3	-1.90022	5.48009e-06	5.12762e-05		PMO011385	PPIL3	-1.8036	3.52e-05	0.000255662
PMO011387	TRAK2	1.78045	0.000355483	0.00194607		PMO011387	TRAK2	1.39954	0.00357536	0.0126966
PMO011393	ADA23	1.31857	0.000126923	0.00081028		PMO011393	ADA23	1.34119	0.000883608	0.00396043
PMO011394	EF1B	-0.656241	0.013624	0.0403678		PMO011394	EF1B	-0.797949	0.0128471	0.0360063
PMO011395	NRP2	1.89872	0.000593201	0.00298995		PMO011395	NRP2	2.00186	0.00045276	0.00228358
PMO011400	SSFA2	1.34511	0.000552341	0.00281375		PMO011400	SSFA2	1.5906	8.82e-05	0.000567863
PMO011401	PKHA3	-2.65206	3.67042e-11	9.36717e-10		PMO011401	PKHA3	-4.37189	1.9e-14	7.85e-13
PMO011403	RBM45	-0.716442	0.00162997	0.0070328		PMO011403	RBM45	-0.6797	0.00275569	0.0102658
PMO011404	ADAS	0.712777	0.00261447	0.0104909		PMO011404	ADAS	0.760318	0.0018056	0.00717604
PMO011432	MYO10	2.01221	6.06761e-08	9.3593e-07		PMO011432	MYO10	1.85221	2.39e-06	2.4e-05
PMO011433	B3A3	2.44889	9.59319e-08	1.39367e-06		PMO011433	B3A3	1.53208	0.000505654	0.00250896
PMO011446	CTDS1	-1.16643	0.000291706	0.001645		PMO011446	CTDS1	-1.7694	3.26e-07	4.04e-06
PMO011449	PNKD	-2.71428	3.75871e-11	9.56921e-10		PMO011449	PNKD	-2.27342	4.79e-10	1.03e-08
PMO011465	OSB11	-1.3525	0.000239572	0.00139526		PMO011465	OSB11	-0.903333	0.0103175	0.0300778
PMO011471	ACBP	0.77323	0.00794874	0.0259895		PMO011471	ACBP	1.39982	8.02e-05	0.000525204
PMO011472	STEA3	1.80004	1.89033e-07	2.57168e-06		PMO011472	STEA3	1.7653	3.92e-07	4.76e-06
PMO011500	ALS2	-1.76935	1.52828e-07	2.10923e-06		PMO011500	ALS2	-2.27624	3.62e-13	1.28e-11
PMO011505	T198B	1.41372	0.000797081	0.00384975		PMO011505	T198B	1.62299	0.000529348	0.00260199
PMO011509	RND3	-1.17372	0.0140828	0.041365		PMO011509	RND3	-1.50459	0.00316245	0.0114409
PMO011510	ORC2	1.2226	0.00270969	0.01077		PMO011510	ORC2	1.36352	0.0022735	0.00872185
PMO011514	TTLL4	-0.873851	0.00302428	0.0117697		PMO011514	TTLL4	-1.29396	5.27e-05	0.000366725
PMO011517	TANK	1.01725	0.0125238	0.0376074		PMO011517	TANK	1.01062	0.0091256	0.0272448
PMO011522	TF3C3	-1.00871	0.00422203	0.0155005		PMO011522	TF3C3	-1.3412	0.000381014	0.00197138
PMO011538	MYLK	0.983734	0.0148203	0.0431208		PMO011538	MYLK	1.39503	0.000428555	0.00218407
PMO011548	SUMO1	5.03083	6.09826e-16	2.84287e-14		PMO011548	SUMO1	4.98841	9.56e-15	4.19e-13
PMO011568	CC173	-3.00375	3.28333e-11	8.48246e-10		PMO011568	CC173	-3.71587	6.82e-13	2.34e-11
PMO011572	RNF25	1.02665	0.00464013	0.0166508		PMO011572	RNF25	0.900082	0.0071616	0.0223447
PMO011573	KALRN	1.54551	0.00373481	0.0139759		PMO011573	KALRN	1.39271	0.0100805	0.0295261
PMO011575	RB3GP	0.624616	0.000786198	0.00380546		PMO011575	RB3GP	1.15216	1.77e-09	3.47e-08
PMO011584	PLCL1	1.45267	1.21137e-05	0.000103301		PMO011584	PLCL1	2.40369	1.55e-11	4.27e-10
PMO011590	BZW1	-1.28661	5.35353e-07	6.48441e-06		PMO011590	BZW1	-1.31922	1.04e-07	1.45e-06
PMO011592	CASPA	2.85723	2.65006e-06	2.72782e-05		PMO011592	CASPA	2.44751	0.000178386	0.00104065
PMO011595	FZD7	-3.65575	2.76263e-13	9.75664e-12		PMO011595	FZD7	-2.51293	1.22e-08	2.03e-07
PMO011596	BMPR2	1.08923	0.00840163	0.0271738		PMO011596	BMPR2	1.87083	3.07e-06	3e-05
PMO011602	IN80D	1.1266	0.00187592	0.00791942		PMO011602	IN80D	1.13335	0.00305442	0.0111459
PMO011608	TITIN	1.56582	0.000516668	0.00265524		PMO011608	TITIN	1.90994	8.89e-05	0.000571362
PMO011613	NF2L2	0.943342	0.000889251	0.0042072		PMO011613	NF2L2	0.888313	0.0184637	0.0480019
PMO011618	ACHA	-1.62823	3.61798e-05	0.000275993		PMO011618	ACHA	-2.19588	7.34e-06	6.52e-05
PMO011626	FIGN	1.58579	0.00968777	0.0305242		PMO011626	FIGN	1.60148	0.0147962	0.0403408
PMO011644	LFG3	-2.42998	5.84255e-22	4.19743e-20		PMO011644	LFG3	-1.94675	1.14e-10	2.74e-09
PMO011652	RASM	-0.9185	0.0153873	0.0444255		PMO011652	RASM	-2.7323	9.6e-15	4.19e-13
PMO011660	KALRN	2.20701	0.000486054	0.00252512		PMO011660	KALRN	3.02283	1.65e-06	1.72e-05
PMO011674	NOP58	-0.789915	0.00685089	0.0229728		PMO011674	NOP58	-1.51955	1.24e-08	2.07e-07
PMO011677	CHIN	-0.706173	0.00902812	0.0288005		PMO011677	CHIN	-1.37869	2.56e-05	0.000194929
PMO011681	CFLAR	-1.06276	1.96665e-06	2.08156e-05		PMO011681	CFLAR	-0.65228	0.0109679	0.0316063
PMO011682	NIF3L	-2.27538	7.12062e-12	2.06379e-10		PMO011682	NIF3L	-2.23385	4e-10	8.78e-09
PMO011711	ATF2	0.783115	0.0170434	0.0482896		PMO011711	ATF2	1.17652	0.000769957	0.00353535
PMO011729	UBXN4	-1.63067	1.26186e-11	3.5108e-10		PMO011729	UBXN4	-1.50389	2.61e-07	3.31e-06
PMO011732	S23A3	2.20704	3.52058e-05	0.000269739		PMO011732	S23A3	-4.62848	1.29e-13	4.9e-12
PMO011733	ABCB6	0.820609	9.34907e-05	0.000619472		PMO011733	ABCB6	1.01981	2.39e-05	0.000182948
PMO011734	TT21B	3.11956	1.64177e-11	4.40422e-10		PMO011734	TT21B	1.72754	0.000124327	0.0007683
PMO011737	CARTF	1.2325	0.0046395	0.0166508		PMO011737	CARTF	1.2889	0.00629868	0.0201593
PMO011745	CTR9	-1.23819	6.11316e-08	9.4019e-07		PMO011745	CTR9	-1.48464	1.29e-08	2.15e-07
PMO011749	WEE1	-1.60224	2.8202e-05	0.00022092		PMO011749	WEE1	-1.70806	9.01e-06	7.81e-05
PMO011758	SRGEF	1.75568	0.00155183	0.0067456		PMO011758	SRGEF	1.42988	0.0100144	0.0293569
PMO011763	SPT2	-0.952813	7.01048e-05	0.000485366		PMO011763	SPT2	-1.35617	1.88e-08	3.03e-07
PMO011765	PRR18	1.6436	0.00181974	0.00773384		PMO011765	PRR18	2.23112	8.29e-06	7.26e-05
PMO011775	RHOU	1.49674	0.00232899	0.0094906		PMO011775	RHOU	1.84054	0.000657401	0.00311363
PMO011776	EXOC8	-1.36763	2.68391e-05	0.000211031		PMO011776	EXOC8	-1.47774	3.16e-06	3.08e-05
PMO011779	ARI4B	-1.49404	2.83142e-07	3.68471e-06		PMO011779	ARI4B	-1.58646	2.74e-08	4.25e-07
PMO011790	SASH1	-2.67494	9.79727e-05	0.000645905		PMO011790	SASH1	1.35127	0.00393225	0.0137485
PMO011797	MTFR2	2.69587	2.23008e-07	2.98739e-06		PMO011797	MTFR2	2.08087	0.000125207	0.000771106
PMO011815	MYCT1	1.35058	0.000170542	0.00104609		PMO011815	MYCT1	1.18336	0.00564168	0.0184312
PMO011817	ARMT1	1.59412	4.40581e-05	0.000327053		PMO011817	ARMT1	1.92083	8.49e-06	7.41e-05
PMO011819	PP14C	1.40472	0.00070232	0.00344921		PMO011819	PP14C	1.74696	1.32e-05	0.000109652
PMO011829	ASM3A	-0.996801	0.00132164	0.0058961		PMO011829	ASM3A	-1.0947	0.000674016	0.00317139
PMO011830	PPR21	1.3217	1.95352e-06	2.07393e-05		PMO011830	PPR21	0.932944	0.00320217	0.0115462
PMO011837	HEY2	1.79895	0.00567792	0.0196748		PMO011837	HEY2	1.68158	0.0120312	0.0342115
PMO011839	RS12	-0.687643	0.00559826	0.0194573		PMO011839	RS12	-0.730375	0.00378899	0.0133131
PMO011843	GINM1	-1.29242	9.10024e-06	7.99434e-05		PMO011843	GINM1	-2.54747	3.64e-14	1.45e-12
PMO011850	SOX6	1.7055	3.89365e-05	0.000293605		PMO011850	SOX6	1.75738	7.3e-05	0.000485487
PMO011855	P3C2A	1.30975	0.00646191	0.0219562		PMO011855	P3C2A	1.23243	0.0119526	0.0340245
PMO011857	PHF10	0.931319	0.00464945	0.0166728		PMO011857	PHF10	1.72138	4.83e-06	4.51e-05
PMO011864	PDCD2	1.10603	0.00478337	0.0170656		PMO011864	PDCD2	1.15039	0.000869209	0.00390088
PMO011867	TXLNB	2.20943	2.40562e-12	7.39959e-11		PMO011867	TXLNB	1.96499	9.48e-07	1.06e-05
PMO011869	NCOA7	1.38771	0.00358028	0.0135426		PMO011869	NCOA7	1.65084	0.00092708	0.00412715
PMO011875	ABCC8	1.05982	0.00993885	0.0311588		PMO011875	ABCC8	1.25661	0.00144718	0.00599846
PMO011894	TOM20	-0.833478	0.00456881	0.0164681		PMO011894	TOM20	-1.09275	5.85e-05	0.000400823
PMO011899	COPB	-0.945924	0.000168309	0.0010336		PMO011899	COPB	-1.47971	1.62e-09	3.21e-08
PMO011904	ESR1	2.68089	2.60905e-05	0.000205616		PMO011904	ESR1	2.98653	3.18e-07	3.96e-06
PMO011911	ZEP2	1.41715	0.00040845	0.00218583		PMO011911	ZEP2	1.24681	0.00329267	0.0118186
PMO011918		-1.95496	2.38578e-08	3.98479e-07		PMO011918		-2.05664	5.99e-07	6.98e-06
PMO011921	WIPI3	-1.06431	0.000506228	0.00261182		PMO011921	WIPI3	-0.867265	0.00613771	0.0197051
PMO011930	SIA7A	-2.85694	2.63721e-05	0.000207515		PMO011930	SIA7A	-3.32416	1.72e-06	1.79e-05
PMO011938	RM38	-0.978778	0.00136155	0.0060514		PMO011938	RM38	-0.673876	0.0165818	0.0441232
PMO011939	TRI47	1.43449	0.00349862	0.0133008		PMO011939	TRI47	1.80292	0.000562904	0.00273121
PMO011949	FADS6	0.772546	0.014487	0.0423623		PMO011949	FADS6	0.798875	0.0173771	0.0456404
PMO011950	ADRO	-0.985215	0.00690389	0.023121		PMO011950	ADRO	-0.865944	0.0144033	0.0395152
PMO011951	NMDE3	-5.77566	2.76244e-22	2.06966e-20		PMO011951	NMDE3	-2.68087	2.16e-09	4.19e-08
PMO011957	ACSF2	1.5432	5.6431e-05	0.00040293		PMO011957	ACSF2	0.885417	0.0190328	0.0492298
PMO011974	PSD12	-0.887982	0.00297709	0.0116214		PMO011974	PSD12	-0.892705	0.00343065	0.0122845
PMO011991	OXLD1	-3.87046	3.4032e-09	6.59818e-08		PMO011991	OXLD1	-3.89519	5.6e-09	9.97e-08
PMO011992	NPL4	-0.931884	0.00851782	0.0274871		PMO011992	NPL4	-1.19744	0.000818033	0.00371254
PMO011997	CANT1	-0.662665	0.0134479	0.0399249		PMO011997	CANT1	-0.720139	0.00836865	0.0254249
PMO011998	TIMP2	1.09522	0.00771533	0.0253687		PMO011998	TIMP2	0.866352	0.00844626	0.025631
PMO012013	ARSG	-1.341	0.00323737	0.0124645		PMO012013	ARSG	-1.93863	6.4e-06	5.79e-05
PMO012015	RL38	1.99491	4.93393e-05	0.000357897		PMO012015	RL38	2.36432	8.33e-07	9.36e-06
PMO012019	MOT4	1.31676	0.00284148	0.0111836		PMO012019	MOT4	1.35611	0.00320438	0.0115475
PMO012021	DGKE	1.6086	8.19221e-06	7.27588e-05		PMO012021	DGKE	1.6962	1.97e-05	0.00015446
PMO012023	EPN3	1.59116	0.000299321	0.00168523		PMO012023	EPN3	1.61944	3.86e-05	0.000277528
PMO012029	RN157	-2.74421	7.58284e-09	1.38807e-07		PMO012029	RN157	-1.65651	0.000363062	0.00189715
PMO012035	CSKI2	1.46911	0.000785176	0.00380227		PMO012035	CSKI2	1.62782	0.000297354	0.00160984
PMO012048	ADAP2	3.42341	2.31066e-07	3.08127e-06		PMO012048	ADAP2	2.63944	5.36e-05	0.000372337
PMO012049	NDK	-1.3852	1.06789e-05	9.23418e-05		PMO012049	NDK	-0.938825	0.00580885	0.0188913
PMO012052	HELZ	0.895823	0.00180944	0.00769634		PMO012052	HELZ	0.889929	0.00249333	0.00943199
PMO012053	LC7L3	0.995125	1.23932e-05	0.000105599		PMO012053	LC7L3	1.13014	1.91e-05	0.000150819
PMO012061	RECQ5	0.716108	0.0166255	0.0473807		PMO012061	RECQ5	0.683442	0.0188014	0.0487233
PMO012062	UN13D	3.3582	7.88289e-16	3.61064e-14		PMO012062	UN13D	1.43954	0.0047547	0.0160689
PMO012063	TRI65	0.951126	0.0162168	0.0464073		PMO012063	TRI65	1.32628	0.000186515	0.00107851
PMO012066	XYLT2	0.869284	0.000871346	0.00413554		PMO012066	XYLT2	0.684516	0.00819711	0.0250047
PMO012068	SOX9	1.54064	0.00893876	0.028585		PMO012068	SOX9	1.95244	0.0013373	0.00564755
PMO012072	KAP0	-1.0572	1.19647e-06	1.32662e-05		PMO012072	KAP0	-1.18186	1.19e-07	1.63e-06
PMO012074	ARFG2	-1.18982	0.000304637	0.00171057		PMO012074	ARFG2	-1.2742	7.83e-05	0.000515039
PMO012083	ERH	-1.03792	0.0055374	0.0193091		PMO012083	ERH	-0.935126	0.018251	0.0475195
PMO012085	AKAP6	1.60396	0.00214744	0.00886094		PMO012085	AKAP6	1.80264	0.00101132	0.00445319
PMO012086	AP4S1	1.80571	0.00563408	0.0195552		PMO012086	AP4S1	1.83937	0.00625515	0.0200454
PMO012099	ARGI2	-1.79106	8.64428e-06	7.63214e-05		PMO012099	ARGI2	1.48604	0.000155928	0.00093079
PMO012103	DCAF5	1.4816	5.18219e-06	4.86624e-05		PMO012103	DCAF5	1.3076	0.000694388	0.00324387
PMO012104	CC177	1.19898	0.00818261	0.0266297		PMO012104	CC177	1.24306	0.00677778	0.0213625
PMO012111	TMM62	1.6266	0.000380615	0.00206319		PMO012111	TMM62	1.20653	0.00198649	0.00778039
PMO012128	DLL4	0.982154	0.00211686	0.00875542		PMO012128	DLL4	1.65447	6.22e-05	0.00042144
PMO012129	VPS18	1.0943	0.00188533	0.00795144		PMO012129	VPS18	1.59972	1.59e-05	0.000128724
PMO012131	PEX16	-3.21984	4.22129e-22	3.07986e-20		PMO012131	PEX16	-0.949661	3.58e-05	0.000259012
PMO012138		-1.39365	0.0142467	0.0418113		PMO012138		-1.75474	0.00134163	0.00566132
PMO012145	ABCD4	1.47834	0.000250853	0.00145086		PMO012145	ABCD4	2.11107	4.17e-06	3.96e-05
PMO012148	ALKB1	-1.18673	1.58578e-08	2.70459e-07		PMO012148	ALKB1	-1.14652	4.69e-05	0.000330191
PMO012155	RHG01	1.23156	0.00358974	0.0135686		PMO012155	RHG01	1.48843	0.000592438	0.00285346
PMO012156	NUSAP	2.76631	2.83535e-06	2.89978e-05		PMO012156	NUSAP	2.81633	2.06e-07	2.69e-06
PMO012160	MED6	-0.628322	0.00612204	0.0209781		PMO012160	MED6	-0.875996	0.000567233	0.00274968
PMO012164	AVEN	-0.958574	0.000134136	0.000849609		PMO012164	AVEN	-0.79828	0.0003627	0.0018962
PMO012170	ACYP1	5.08468	1.08201e-14	4.48585e-13		PMO012170	ACYP1	5.85622	1.6e-20	1.28e-18
PMO012172	POMT2	-2.71762	3.28283e-09	6.41222e-08		PMO012172	POMT2	-0.921081	0.0189615	0.0490778
PMO012175	RAPSN	-1.45352	0.000956439	0.00448009		PMO012175	RAPSN	-2.62839	2.56e-10	5.78e-09
PMO012176	ANCHR	-1.16094	0.000283611	0.00161061		PMO012176	ANCHR	-0.805221	0.0139111	0.0383748
PMO012180	DPH6	-1.93218	0.000238554	0.00139011		PMO012180	DPH6	-2.21934	3.67e-05	0.000265032
PMO012189	CHAC1	-1.40472	0.0060948	0.0209053		PMO012189	CHAC1	-1.50309	0.0032406	0.0116555
PMO012202	NAC3	-0.974296	0.00119029	0.00538376		PMO012202	NAC3	-1.68637	4.42e-06	4.17e-05
PMO012204	PRS6A	-1.47044	2.68363e-07	3.5098e-06		PMO012204	PRS6A	-1.261	1.49e-05	0.000121495
PMO012205	IP3KA	2.06864	1.54555e-05	0.000129174		PMO012205	IP3KA	2.35288	1.61e-05	0.000130023
PMO012209	MLH3	0.92044	0.00144832	0.00638025		PMO012209	MLH3	1.14078	0.000124525	0.000768924
PMO012214	PPAL	0.65962	0.000992548	0.00462704		PMO012214	PPAL	0.594586	0.0178784	0.0467692
PMO012226	P2RX1	1.49	0.0085034	0.0274522		PMO012226	P2RX1	1.55568	0.00210194	0.00816129
PMO012228	C1QBP	2.17353	9.26046e-12	2.66118e-10		PMO012228	C1QBP	2.29913	1.63e-11	4.47e-10
PMO012235	LRWD1	0.832645	0.00269189	0.0107114		PMO012235	LRWD1	0.786788	0.00667616	0.0211308
PMO012254	PEDF	1.2278	0.0022375	0.00916405		PMO012254	PEDF	2.13465	2.32e-09	4.48e-08
PMO012256	DPH1	-0.939243	0.00313616	0.0121361		PMO012256	DPH1	-1.18901	0.000974312	0.00431188
PMO012262	RL23A	2.56325	2.45321e-18	1.37603e-16		PMO012262	RL23A	2.26746	1.85e-13	6.8e-12
PMO012268	GOSR1	-1.038	0.00617041	0.0211226		PMO012268	GOSR1	0.855196	0.0159652	0.0428616
PMO012270	AA2BR	2.00348	0.000118447	0.000764981		PMO012270	AA2BR	2.47963	1.53e-07	2.04e-06
PMO012275	AKA10	0.789819	0.00257316	0.0103449		PMO012275	AKA10	0.854471	0.0010804	0.0047023
PMO012276	NLE1	-0.985944	0.00802339	0.0261846		PMO012276	NLE1	-1.95273	4.27e-07	5.15e-06
PMO012278	NXN	1.02856	0.00451779	0.0163235		PMO012278	NXN	1.1706	0.000194167	0.00111662
PMO012280	VPS53	1.14586	9.62976e-05	0.000636061		PMO012280	VPS53	0.923182	0.00546866	0.017925
PMO012281	F101B	1.08053	0.00078317	0.00379606		PMO012281	F101B	1.86606	2.96e-10	6.65e-09
PMO012287	APBP2	-0.777514	3.68611e-06	3.62622e-05		PMO012287	APBP2	-0.784941	3.47e-05	0.000252545
PMO012291	GGNB2	-0.848636	0.00012998	0.000827284		PMO012291	GGNB2	-0.744598	0.000523306	0.00257983
PMO012292	AATF	-0.844954	0.00149621	0.00654998		PMO012292	AATF	-0.957782	0.000434725	0.00221123
PMO012293	TAD2A	-0.863132	0.00538707	0.0188727		PMO012293	TAD2A	-1.22187	0.000136278	0.000829596
PMO012296	RT23	4.4528	1.38627e-24	1.29827e-22		PMO012296	RT23	4.342	8.3e-21	6.88e-19
PMO012300	BACD2	0.938139	0.00331672	0.0127106		PMO012300	BACD2	1.15296	0.000192795	0.00110933
PMO012301	SGSM2	-1.68567	1.41429e-09	2.89171e-08		PMO012301	SGSM2	-1.14437	6.09e-05	0.000413737
PMO012311	MED13	1.0256	0.000166493	0.00102485		PMO012311	MED13	1.34365	7.61e-06	6.74e-05
PMO012312	VMP1	-0.716117	0.00156879	0.00680433		PMO012312	VMP1	-1.17788	1.92e-06	1.97e-05
PMO012321	T120A	-0.893811	0.00107566	0.00495285		PMO012321	T120A	-1.01351	0.000790271	0.0036113
PMO012328	INT2	0.94827	0.000135544	0.000855942		PMO012328	INT2	0.900721	0.000493713	0.0024555
PMO012329	PRP22	-1.01978	0.00370874	0.0139031		PMO012329	PRP22	-1.12551	0.000233667	0.00131433
PMO012331	APT1	-1.2719	0.00994274	0.0311588		PMO012331	APT1	-1.84029	0.000142719	0.000861716
PMO012334	DERL2	-1.60724	3.20843e-06	3.21426e-05		PMO012334	DERL2	-1.44815	2.23e-05	0.000172733
PMO012338	RFFL	-2.3724	1.01665e-13	3.78142e-12		PMO012338	RFFL	-1.6291	2.12e-08	3.4e-07
PMO012341	NEK8	1.89297	1.08035e-05	9.31121e-05		PMO012341	NEK8	2.73391	1.56e-09	3.09e-08
PMO012346	MMP28	4.81926	2.3212e-17	1.19936e-15		PMO012346	MMP28	4.55871	3.31e-16	1.78e-14
PMO012351	SARM1	2.04792	0.00352422	0.0133739		PMO012351	SARM1	2.28252	0.00120427	0.00517929
PMO012358	TM248	0.936113	0.0100314	0.0313806		PMO012358	TM248	0.991346	0.00474699	0.016048
PMO012359	NUP88	-1.32494	7.89606e-06	7.04267e-05		PMO012359	NUP88	-2.05255	3.53e-12	1.1e-10
PMO012371	UR2R	-4.18358	1.94954e-13	7.05129e-12		PMO012371	UR2R	-3.55719	3.8e-11	1e-09
PMO012378	UNK	1.11888	0.00130214	0.00581198		PMO012378	UNK	1.13295	0.00145286	0.00601016
PMO012380	MY15B	5.19882	3.38555e-16	1.61414e-14		PMO012380	MY15B	5.79585	5.41e-20	4.09e-18
PMO012399	TM100	-1.94304	3.56513e-06	3.52115e-05		PMO012399	TM100	-2.67688	4.02e-09	7.36e-08
PMO012403		8.91547	4.87565e-54	3.1963e-51		PMO012403		8.41253	2.02e-46	1.33e-43
PMO012407	BPTF	0.70438	7.90483e-05	0.000537792		PMO012407	BPTF	0.628211	0.0124104	0.0350246
PMO012425	CHMP6	-1.25503	1.167e-06	1.30324e-05		PMO012425	CHMP6	-2.03638	4.31e-12	1.3e-10
PMO012440	MADL2	1.95006	6.68587e-05	0.00046752		PMO012440	MADL2	3.33594	4.24e-11	1.1e-09
PMO012446	S30BP	-1.14437	6.66844e-07	7.92132e-06		PMO012446	S30BP	-0.774297	0.00600641	0.0193841
PMO012449		1.40515	9.27129e-05	0.000615485		PMO012449		1.29729	0.00126019	0.00538022
PMO012465	SPHK1	1.56882	0.00018615	0.0011275		PMO012465	SPHK1	1.17826	0.0136988	0.0379085
PMO012466	DUS1L	-1.02524	0.000587	0.00296297		PMO012466	DUS1L	-1.04813	0.000530904	0.0026072
PMO012468	F104A	1.22216	0.000442598	0.00233874		PMO012468	F104A	1.15774	0.000666504	0.0031426
PMO012471	TRI25	1.65204	7.87994e-05	0.000536706		PMO012471	TRI25	1.48444	0.00217458	0.00838595
PMO012472	S39AB	-1.25942	0.000176667	0.00107799		PMO012472	S39AB	-1.12355	0.00125423	0.00536209
PMO012474	KCTD2	1.28716	1.18924e-06	1.32279e-05		PMO012474	KCTD2	1.59718	5.82e-08	8.46e-07
PMO012475	RT07	-0.84819	0.00340215	0.0129764		PMO012475	RT07	-0.709179	0.00386072	0.0135254
PMO012479	ARMC7	-2.44154	1.03129e-14	4.29254e-13		PMO012479	ARMC7	-1.90549	5.99e-09	1.06e-07
PMO012491	NJMU	1.29346	0.000249292	0.00144466		PMO012491	NJMU	2.54999	7.66e-14	2.96e-12
PMO012499	IFT22	2.37199	4.24033e-08	6.74914e-07		PMO012499	IFT22	2.33747	1.2e-07	1.64e-06
PMO012500	ALKB4	1.71676	1.51659e-05	0.000127057		PMO012500	ALKB4	2.3895	1.97e-12	6.37e-11
PMO012505	MDHM	-2.61309	7.26176e-16	3.35544e-14		PMO012505	MDHM	-2.16666	1.14e-12	3.81e-11
PMO012507	DNLI3	-2.57559	3.80704e-26	4.38814e-24		PMO012507	DNLI3	-2.57989	2.02e-27	2.8e-25
PMO012515	MYO1C	1.70267	2.34267e-12	7.22715e-11		PMO012515	MYO1C	2.18584	1.59e-10	3.78e-09
PMO012521	PDIP2	1.48419	4.24028e-06	4.09165e-05		PMO012521	PDIP2	1.07662	0.000452854	0.00228358
PMO012531	F222B	1.22148	7.01113e-06	6.35058e-05		PMO012531	F222B	1.10197	0.000545	0.00266523
PMO012533	PHF12	0.720303	0.00217497	0.00894989		PMO012533	PHF12	0.594312	0.0103172	0.0300778
PMO012535	MY18A	1.24863	4.39836e-06	4.22089e-05		PMO012535	MY18A	1.75789	1e-14	4.37e-13
PMO012539	SC6A4	1.37468	0.000115625	0.00074956		PMO012539	SC6A4	1.81609	9.21e-05	0.000589306
PMO012543	TIM22	-1.20514	0.000429741	0.00228115		PMO012543	TIM22	-2.95039	1.36e-18	8.99e-17
PMO012544	ZSWM7	2.81743	1.80664e-06	1.93366e-05		PMO012544	ZSWM7	4.13362	1.62e-12	5.24e-11
PMO012549	CTNS	-2.69505	6.69741e-08	1.01013e-06		PMO012549	CTNS	-4.16977	1.72e-24	1.87e-22
PMO012550	S47A1	-1.84978	4.55114e-07	5.64265e-06		PMO012550	S47A1	-1.47889	0.000133545	0.000816634
PMO012557	BCAS3	-1.23704	2.33267e-10	5.2505e-09		PMO012557	BCAS3	-1.12916	9.84e-07	1.09e-05
PMO012559	CAH15	1.76377	0.000204435	0.00122044		PMO012559	CAH15	2.4235	5.69e-07	6.69e-06
PMO012562	HEAT6	-1.09252	0.00380461	0.0141714		PMO012562	HEAT6	-1.38072	4.66e-07	5.59e-06
PMO012563	AKAP1	1.17733	0.00380113	0.014171		PMO012563	AKAP1	1.16714	0.00703171	0.0219981
PMO012567	IFT20	-2.18975	2.20226e-06	2.30304e-05		PMO012567	IFT20	-0.996252	0.0145833	0.0398532
PMO012568	CLU	1.18804	0.00223153	0.00914463		PMO012568	CLU	1.07947	0.0102455	0.0299262
PMO012569	CCD92	-2.2932	0.000672719	0.00332523		PMO012569	CCD92	2.03195	6.85e-05	0.000458932
PMO012571	RNFT1	1.45594	3.50307e-05	0.000268594		PMO012571	RNFT1	1.8217	8.96e-08	1.27e-06
PMO012573	PTH2	-1.42278	0.000261851	0.00150661		PMO012573	PTH2	-1.33214	0.000720734	0.00334505
PMO012586	PIGS	-0.857623	0.0108096	0.0333574		PMO012586	PIGS	-0.984929	0.00179978	0.00716104
PMO012590	AP2B1	-0.983931	4.29433e-05	0.000320365		PMO012590	AP2B1	-0.937694	0.000117688	0.000731571
PMO012591	TSR1	-0.789548	0.00894804	0.0286059		PMO012591	TSR1	-1.28388	6.36e-06	5.76e-05
PMO012595	RIP	-1.67023	4.59099e-05	0.000337219		PMO012595	RIP	-1.86457	3.06e-05	0.000227576
PMO012600	CENPV	-1.58303	5.89625e-07	7.10871e-06		PMO012600	CENPV	-1.00293	0.00157811	0.00643224
PMO012612	COX41	-12.1675	1.17842e-93	4.12014e-90		PMO012612	COX41	-7.5151	2.83e-90	7.45e-87
PMO012621	GCSH	0.902998	0.00234797	0.0095531		PMO012621	GCSH	1.24431	8.89e-05	0.000571489
PMO012623	CFA20	1.69389	7.05948e-08	1.0548e-06		PMO012623	CFA20	1.88291	2.95e-11	7.83e-10
PMO012628	CPIN1	-2.47078	1.3521e-11	3.73215e-10		PMO012628	CPIN1	-3.05029	1.54e-18	1e-16
PMO012629	GFOD2	-1.85392	9.58723e-11	2.27512e-09		PMO012629	GFOD2	-1.01765	0.00041921	0.00214894
PMO012634	RBP10	-0.842456	0.00118964	0.00538376		PMO012634	RBP10	-1.10537	5.14e-05	0.000358987
PMO012639	CTCF	1.12482	1.60036e-05	0.000132513		PMO012639	CTCF	1.11364	2.89e-05	0.000215835
PMO012640	EXOS6	1.41966	0.007104	0.0236853		PMO012640	EXOS6	1.98876	0.000111161	0.000698425
PMO012655	CPSF5	-4.04035	1.37207e-30	1.86905e-28		PMO012655	CPSF5	-2.27576	3.09e-12	9.68e-11
PMO012666	SNX20	-3.99364	1.49105e-11	4.05171e-10		PMO012666	SNX20	-4.24107	4.07e-12	1.24e-10
PMO012671	NETO2	2.37554	0.000612739	0.0030766		PMO012671	NETO2	6.1847	6.08e-25	6.88e-23
PMO012673	MYLK3	1.81986	0.000882217	0.00417957		PMO012673	MYLK3	1.73601	0.00141654	0.00589469
PMO012683	SYAC	-1.17524	6.71346e-06	6.11263e-05		PMO012683	SYAC	-1.18036	1.1e-05	9.31e-05
PMO012686	AVT2	2.8201	3.55579e-05	0.000271644		PMO012686	AVT2	3.35162	7.5e-07	8.57e-06
PMO012687	BBS2	-0.957089	0.00916625	0.0291471		PMO012687	BBS2	-0.967294	0.0116091	0.0332063
PMO012696	SNRK	1.2421	3.34395e-06	3.33409e-05		PMO012696	SNRK	1.23356	6.58e-05	0.00044223
PMO012701	FA65A	1.17599	0.000748798	0.003648		PMO012701	FA65A	1.0734	0.00109926	0.00477451
PMO012706	NTF2	3.78339	3.68047e-10	8.09318e-09		PMO012706	NTF2	4.20552	1.26e-11	3.52e-10
PMO012708	HERP1	-0.705671	0.0059502	0.0204763		PMO012708	HERP1	-0.778533	0.0188644	0.0488627
PMO012710	MTSSL	1.86261	0.000118562	0.000764981		PMO012710	MTSSL	2.81498	8.63e-11	2.13e-09
PMO012731	VATO	-1.28108	7.32948e-05	0.000503134		PMO012731	VATO	-1.67339	3.44e-07	4.25e-06
PMO012733	KLF4	1.44632	0.00355143	0.0134529		PMO012733	KLF4	1.73196	0.00110654	0.00480215
PMO012741	TOE1	-1.638	2.11152e-06	2.21921e-05		PMO012741	TOE1	-7.51233	5.76e-35	1.59e-32
PMO012748	RAD54	1.79164	2.7228e-08	4.49755e-07		PMO012748	RAD54	1.56275	3.51e-07	4.32e-06
PMO012758	NLTP	1.01311	0.00275515	0.0109134		PMO012758	NLTP	1.04556	0.000255444	0.00141788
PMO012778	CAHD1	1.28128	0.00345173	0.0131416		PMO012778	CAHD1	1.749	0.000173515	0.00101505
PMO012785	MIER1	1.21504	4.37669e-06	4.20394e-05		PMO012785	MIER1	1.04952	0.0015242	0.00624881
PMO012793	AAPK2	1.37815	0.00917429	0.0291583		PMO012793	AAPK2	2.79972	4.81e-07	5.76e-06
PMO012796	ZZZ3	1.03769	0.000273853	0.00156281		PMO012796	ZZZ3	0.952567	0.00098181	0.00433777
PMO012800	GA45A	1.66152	0.000503768	0.00260169		PMO012800	GA45A	1.1942	0.00528654	0.0174976
PMO012806	MAST2	1.47066	0.000250915	0.00145086		PMO012806	MAST2	1.18566	0.00528694	0.0174976
PMO012835	PCY1B	-1.89225	0.00016026	0.000990555		PMO012835	PCY1B	-1.20527	0.0148484	0.0404515
PMO012837	ACOT9	1.72651	8.58539e-05	0.000577628		PMO012837	ACOT9	2.84614	1.6e-08	2.61e-07
PMO012842	M3K15	-1.04541	0.000457125	0.002401		PMO012842	M3K15	-1.54656	5.97e-06	5.45e-05
PMO012855	LAMP1	-0.783889	0.000360159	0.00196756		PMO012855	LAMP1	-0.91325	0.000354941	0.0018677
PMO012864	CHSTA	1.08287	0.0048344	0.0172125		PMO012864	CHSTA	1.14583	0.00396658	0.0138409
PMO012875	SH3K1	0.702257	0.0152396	0.0441447		PMO012875	SH3K1	1.15745	0.000454863	0.00229262
PMO012877	VEGFD	-2.27324	2.43811e-07	3.21677e-06		PMO012877	VEGFD	-2.35745	6.48e-09	1.14e-07
PMO012882	REV1	0.828934	0.000265074	0.00152182		PMO012882	REV1	0.994466	1.38e-05	0.000113542
PMO012887	CHAP1	1.98211	5.15053e-08	8.05125e-07		PMO012887	CHAP1	2.12186	2.02e-09	3.94e-08
PMO012888	CDC16	-1.64906	1.06454e-09	2.21547e-08		PMO012888	CDC16	-1.795	2.84e-09	5.38e-08
PMO012889	T255B	-1.96925	0.00457275	0.0164767		PMO012889	T255B	3.26749	1.63e-06	1.7e-05
PMO012890	TMCO3	1.11399	0.0012116	0.00546365		PMO012890	TMCO3	0.969289	0.00529515	0.0175019
PMO012894	TRI18	1.85645	0.0013694	0.00607854		PMO012894	TRI18	2.83231	3.9e-07	4.75e-06
PMO012895	UXS1	-0.938985	0.0157391	0.0453164		PMO012895	UXS1	-1.89418	2.49e-06	2.5e-05
PMO012899	MFSD9	-2.28301	7.8024e-20	4.7581e-18		PMO012899	MFSD9	-2.21707	4.96e-16	2.57e-14
PMO012911	GEMI8	3.57389	6.6438e-08	1.00558e-06		PMO012911	GEMI8	3.51107	2.78e-07	3.5e-06
PMO012930	K0930	-1.63651	5.56934e-05	0.00039875		PMO012930	K0930	-1.84434	3.94e-05	0.000282285
PMO012933	DUS16	1.46199	0.000183585	0.00111501		PMO012933	DUS16	1.38211	0.00152237	0.00624374
PMO012940	CHPT1	-1.60567	1.00637e-06	1.14117e-05		PMO012940	CHPT1	-0.856016	0.00496399	0.0166267
PMO012944	DEN5B	3.92275	4.00929e-14	1.56916e-12		PMO012944	DEN5B	1.56776	0.00239466	0.00910454
PMO012947	WEE2	-7.69784	5.66212e-37	1.31978e-34		PMO012947	WEE2	-7.3285	1e-32	2.16e-30
PMO012951	YOW5	2.0489	0.0040118	0.0148272		PMO012951	YOW5	3.3163	1.02e-06	1.13e-05
PMO012969	MTPN	1.44457	0.00155568	0.00675612		PMO012969	MTPN	2.12183	1.64e-06	1.71e-05
PMO012983	CALD1	0.964904	0.0038996	0.0144789		PMO012983	CALD1	1.61104	1.28e-05	0.00010682
PMO012999	DDX11	-2.03846	6.73011e-08	1.0128e-06		PMO012999	DDX11	-2.09295	7.73e-07	8.79e-06
PMO013007	EPS8	1.38718	0.000815581	0.00392022		PMO013007	EPS8	1.55982	0.000263999	0.00145691
PMO013022	S6A13	-2.12497	6.08193e-05	0.000429874		PMO013022	S6A13	-2.8472	2.52e-07	3.21e-06
PMO013026	F118A	-2.50269	6.95692e-09	1.28924e-07		PMO013026	F118A	-1.88876	1.15e-05	9.71e-05
PMO013030	TTC38	3.21481	7.17531e-15	3.03475e-13		PMO013030	TTC38	3.66514	6.02e-16	3.11e-14
PMO013034	PH4H	-2.20953	0.00166186	0.00714981		PMO013034	PH4H	-2.84521	8.38e-05	0.000544309
PMO013044	BRAF	1.71777	2.36588e-07	3.14428e-06		PMO013044	BRAF	2.34095	4.37e-10	9.54e-09
PMO013047	SPX3	-1.37419	4.39041e-05	0.00032614		PMO013047	SPX3	-1.3057	0.000159078	0.000945619
PMO013048	KDM7A	0.898935	0.00525217	0.0185129		PMO013048	KDM7A	1.39205	2.77e-05	0.000208915
PMO013061	MED21	2.20232	2.31202e-17	1.19936e-15		PMO013061	MED21	1.91822	6.31e-15	2.86e-13
PMO013063	CECR5	2.39563	8.69788e-06	7.66877e-05		PMO013063	CECR5	2.1945	0.000170484	0.000999541
PMO013064	CECR1	2.71563	4.66148e-08	7.33048e-07		PMO013064	CECR1	2.72364	4.04e-11	1.06e-09
PMO013076	ST38L	-0.838913	0.000229351	0.0013462		PMO013076	ST38L	-1.1517	2.02e-05	0.000158474
PMO013078	HIPK2	-1.94622	6.84755e-07	8.07918e-06		PMO013078	HIPK2	-1.36435	0.000180852	0.00105212
PMO013084	RAD52	-3.38294	1.0647e-08	1.89283e-07		PMO013084	RAD52	-1.84523	1.91e-05	0.000150819
PMO013087	K1551	-1.33222	1.75229e-05	0.000143144		PMO013087	K1551	-1.48872	6.03e-06	5.49e-05
PMO013092	TIF1A	1.52414	8.40875e-06	7.44928e-05		PMO013092	TIF1A	2.32661	5.99e-17	3.46e-15
PMO013096	FBLN1	2.21187	0.000285592	0.00161835		PMO013096	FBLN1	2.95935	0.000261143	0.00144417
PMO013098	CA2D4	3.26808	1.25152e-06	1.37908e-05		PMO013098	CA2D4	3.56824	1.7e-07	2.25e-06
PMO013112	AVR6	4.12625	7.32115e-05	0.000502892		PMO013112	AVR6	1.02169	1.68e-19	1.23e-17
PMO013113	APH1A	-1.24953	3.80502e-05	0.000287749		PMO013113	APH1A	-1.36574	1.49e-06	1.58e-05
PMO013117	DJC21	-1.6027	1.49611e-05	0.000125642		PMO013117	DJC21	-1.76561	4.52e-06	4.25e-05
PMO013121	NIPBL	-0.961093	0.000589603	0.00297467		PMO013121	NIPBL	-0.817389	0.0039653	0.0138409
PMO013122	WDR70	-1.08077	0.000464299	0.00243236		PMO013122	WDR70	-1.27742	7.37e-05	0.00048947
PMO013124	OSMR	-1.60938	0.00281871	0.0111062		PMO013124	OSMR	-2.47695	8.18e-06	7.19e-05
PMO013125	CO7	1.79269	5.33168e-07	6.47268e-06		PMO013125	CO7	2.76394	1.18e-09	2.39e-08
PMO013127	FBX4	2.30606	0.000322074	0.00179363		PMO013127	FBX4	2.43927	0.000144413	0.000870789
PMO013131	NNTM	1.46043	0.000373384	0.00202818		PMO013131	NNTM	1.20714	0.00602758	0.0194464
PMO013135	ITA1	1.73238	0.000122448	0.000787435		PMO013135	ITA1	2.07019	1.28e-05	0.00010702
PMO013144	M3K1	1.38797	0.000317713	0.00177166		PMO013144	M3K1	1.51518	0.000891725	0.00398832
PMO013145	GPBP1	-0.836695	0.00593321	0.0204312		PMO013145	GPBP1	-1.47752	3.64e-05	0.000262798
PMO013151	CWC27	-1.37054	0.000535034	0.00273222		PMO013151	CWC27	-2.03983	4.21e-07	5.1e-06
PMO013152	PPWD1	-1.15744	0.000183881	0.00111616		PMO013152	PPWD1	-1.98618	4.23e-11	1.1e-09
PMO013159	CDK7	-1.36181	7.76979e-05	0.000530582		PMO013159	CDK7	-1.63931	6.33e-06	5.74e-05
PMO013162	PIK3R1	1.20506	0.000503286	0.00260169		PMO013162	PIK3R1	2.10849	5.75e-08	8.39e-07
PMO013172	BRX1	-2.49763	2.71836e-11	7.12822e-10		PMO013172	BRX1	-1.47624	0.000159131	0.000945619
PMO013184	TLN1	0.660766	0.000466141	0.00243858		PMO013184	TLN1	0.700866	0.00228601	0.00875792
PMO013196	TPM2	2.05668	7.85977e-06	7.01823e-05		PMO013196	TPM2	1.79825	4.96e-05	0.000347395
PMO013201	RASF3	1.16699	0.000798951	0.00385297		PMO013201	RASF3	1.02791	0.00627203	0.0200934
PMO013203	CAND1	-0.71824	0.00718812	0.0238898		PMO013203	CAND1	-1.03427	0.000885716	0.00396481
PMO013207	FRS2	-5.29767	1.0628e-58	8.57517e-56		PMO013207	FRS2	-1.29104	1.87e-05	0.000147746
PMO013209	RAB3I	-1.34134	0.000272463	0.00155657		PMO013209	RAB3I	-1.55076	0.000187742	0.00108441
PMO013213	TBC15	-0.65345	0.0113803	0.034781		PMO013213	TBC15	-1.21163	1.03e-06	1.14e-05
PMO013226	SOCS2	-1.89165	7.90876e-05	0.000537792		PMO013226	SOCS2	-2.82104	2.49e-09	4.75e-08
PMO013232	ELK3	1.77609	1.36924e-05	0.000116197		PMO013232	ELK3	1.86472	8.69e-07	9.75e-06
PMO013241	WDR91	-1.36286	3.16433e-09	6.21547e-08		PMO013241	WDR91	-1.81832	3.13e-13	1.12e-11
PMO013251	MSRB3	-2.09602	9.83294e-06	8.55915e-05		PMO013251	MSRB3	-2.96065	4.44e-13	1.56e-11
PMO013259	CRADD	-1.45718	0.000646439	0.00321655		PMO013259	CRADD	-2.83241	1.64e-09	3.24e-08
PMO013261	UTP20	1.96364	6.22965e-07	7.46774e-06		PMO013261	UTP20	0.920074	0.00380701	0.0133684
PMO013279	MYF6	-1.26351	0.00322985	0.0124505		PMO013279	MYF6	-1.37846	0.00521092	0.017316
PMO013281	ACSS3	1.22756	0.00156787	0.00680405		PMO013281	ACSS3	2.0927	1.28e-09	2.56e-08
PMO013284	YETS4	2.57621	3.59014e-09	6.92224e-08		PMO013284	YETS4	3.00394	2.95e-12	9.3e-11
PMO013303	NAKD2	2.08968	1.42872e-07	1.98488e-06		PMO013303	NAKD2	2.3556	3.51e-06	3.39e-05
PMO013305	NU155	0.621579	0.0158491	0.0455579		PMO013305	NU155	0.721874	0.00875	0.0263703
PMO013328	ERCC8	2.70298	7.47241e-08	1.11333e-06		PMO013328	ERCC8	2.26255	4.09e-05	0.000292362
PMO013346	ANR55	-2.57103	0.000181218	0.00110255		PMO013346	ANR55	-2.25185	0.00125442	0.00536209
PMO013354	GOLP3	0.845417	0.0103642	0.0322105		PMO013354	GOLP3	0.830195	0.0137578	0.0380305
PMO013358	GLD2	1.20295	0.00771382	0.0253687		PMO013358	GLD2	1.34584	0.00245388	0.00929946
PMO013362	MOC2B	1.86133	7.66969e-08	1.13948e-06		PMO013362	MOC2B	1.98331	1.16e-07	1.59e-06
PMO013363	CE034	-2.33376	0.000501868	0.00259571		PMO013363	CE034	-2.00253	0.00178511	0.00711084
PMO013382	RS3A	-0.888726	0.000664317	0.00329146		PMO013382	RS3A	-1.2339	3.79e-05	0.000273243
PMO013391	GCYA3	0.824249	0.0172896	0.0488949		PMO013391	GCYA3	1.13202	0.000877168	0.00393492
PMO013418	ING2	-1.01867	9.26667e-06	8.12015e-05		PMO013418	ING2	-1.04031	0.000590105	0.00284613
PMO013419	HELT	-1.87801	0.0091152	0.0290429		PMO013419	HELT	-2.3195	0.00263582	0.00989576
PMO013423	ASAH1	1.75294	1.18054e-12	3.82181e-11		PMO013423	ASAH1	0.897843	0.000265336	0.00146199
PMO013424	FGL1	2.70026	1.5008e-05	0.000125935		PMO013424	FGL1	2.3244	0.000951092	0.00421977
PMO013426	CNOT7	-1.26195	8.94484e-06	7.87101e-05		PMO013426	CNOT7	-1.29491	8.09e-06	7.13e-05
PMO013428	TLR3	5.91437	4.22823e-22	3.07986e-20		PMO013428	TLR3	2.67159	8.77e-05	0.000564556
PMO013439	SPCS3	-1.59454	0.000127395	0.000812802		PMO013439	SPCS3	-2.11938	1.48e-06	1.56e-05
PMO013443	FHDC1	-2.00674	0.00092235	0.00434562		PMO013443	FHDC1	-3.03885	6.1e-06	5.55e-05
PMO013444	PRIPO	-1.10744	0.00371475	0.0139207		PMO013444	PRIPO	-1.46231	0.000137828	0.000836504
PMO013445	CEP44	1.44347	1.26332e-06	1.39045e-05		PMO013445	CEP44	-0.807058	0.0144501	0.0396127
PMO013446	PALLD	1.67872	0.000262431	0.00150912		PMO013446	PALLD	1.69623	0.000162076	0.000958792
PMO013449	MTUS1	1.80344	0.0028572	0.0112299		PMO013449	MTUS1	4.05987	4.34e-16	2.29e-14
PMO013453	V1AR	-1.8084	0.00876324	0.0281438		PMO013453	V1AR	1.33247	0.0147751	0.0402936
PMO013456	LLPH	-3.84734	7.54006e-20	4.65222e-18		PMO013456	LLPH	-1.3031	0.000672557	0.00316829
PMO013466	CC107	2.80499	1.18183e-18	6.70064e-17		PMO013466	CC107	2.30789	1.64e-09	3.24e-08
PMO013476	RASF9	1.65769	4.53224e-07	5.62588e-06		PMO013476	RASF9	1.38819	9.66e-05	0.000614792
PMO013478	POC1B	2.3514	0.000203107	0.00121459		PMO013478	POC1B	1.90978	0.00254907	0.00961519
PMO013481	BTG1	-1.85403	1.01971e-07	1.46919e-06		PMO013481	BTG1	-2.32763	8.22e-12	2.36e-10
PMO013489	NET4	1.44934	0.000322934	0.00179505		PMO013489	NET4	2.2037	8.4e-06	7.34e-05
PMO013505	BEST3	2.20509	4.89842e-09	9.25756e-08		PMO013505	BEST3	1.83577	2.29e-06	2.31e-05
PMO013522	LKHA4	0.700047	0.00596981	0.020537		PMO013522	LKHA4	-1.64661	7.76e-09	1.34e-07
PMO013533	RL18A	-1.02916	6.17186e-05	0.000435058		PMO013533	RL18A	-0.726164	0.0123085	0.0348132
PMO013541	PA2G3	3.06732	8.46865e-06	7.496e-05		PMO013541	PA2G3	2.80409	8.04e-05	0.000525976
PMO013549	HORM2	2.40269	0.000249055	0.00144408		PMO013549	HORM2	2.67878	2.22e-05	0.000172173
PMO013553	RFC5	-1.45512	3.63515e-09	6.98336e-08		PMO013553	RFC5	-1.94562	4.73e-11	1.22e-09
PMO013557	KLH22	-0.723034	0.000614651	0.00308327		PMO013557	KLH22	-1.01793	2.77e-07	3.49e-06
PMO013567	DRG1	-1.20584	2.7804e-06	2.85079e-05		PMO013567	DRG1	-1.52069	2.58e-08	4.04e-07
PMO013568	LIMK2	-1.45035	3.46185e-06	3.43532e-05		PMO013568	LIMK2	-1.24071	0.000208784	0.00119092
PMO013576	GATC	-6.47641	3.8944e-31	5.67338e-29		PMO013576	GATC	-1.55247	3.82e-06	3.66e-05
PMO013577	CX6A1	7.69349	1.16054e-44	4.50848e-42		PMO013577	CX6A1	7.88701	1.22e-44	7.11e-42
PMO013596	BCR	0.703369	0.00960874	0.0303116		PMO013596	BCR	0.826279	0.0101125	0.0296032
PMO013599	OSBP2	0.938991	0.00118142	0.0053552		PMO013599	OSBP2	1.31313	1.45e-05	0.000118624
PMO013601	TBX3	1.25147	0.00691847	0.023155		PMO013601	TBX3	1.83502	3.78e-06	3.63e-05
PMO013604	AAKB1	0.95269	4.112e-06	4.00471e-05		PMO013604	AAKB1	0.608672	0.0122867	0.0347689
PMO013613	TADBP	-0.908164	0.00190375	0.00802266		PMO013613	TADBP	-0.909941	0.00201142	0.00786921
PMO013616	UBE4B	-1.71951	1.01145e-10	2.38408e-09		PMO013616	UBE4B	-1.34075	1.93e-06	1.99e-05
PMO013629	YCP6	4.0841	6.1281e-16	2.84414e-14		PMO013629	YCP6	1.53431	0.00372375	0.0131373
PMO013632	CD11B	-0.821063	0.00858034	0.027658		PMO013632	CD11B	-1.12386	0.000282776	0.00153954
[truncated: 459 more rows]
