# Supplementary material for: Comparative transcriptomic and metabolomic analysis reveals pectoralis highland adaptation across altitudinal songbirds
Source: Integr Zool. 2022 Jan 10;17(6):1162–78. doi: 10.1111/1749-4877.12620 (PMC9786770; doi:10.1111/1749-4877.12620)
Supplement: Supplementary file 3 [file INZ2-17-1162-s002.xls]

## Sheet: Degree of population network
GeneID	Gene name	degree	Module
PMO006436	MYOZ3	209	Blue
PMO001668	PPAC3	177	Blue
PMO014265	SMRD3	136	Blue
PMO002025	FBX40	133	Blue
PMO012877	VEGFD	122	Blue
PMO012568	CLUH	120	Blue
PMO007911	EGF	109	Blue
PMO009584	MMRN2	98	Blue
PMO009892	BNIP3	89	Blue
PMO008853	TRAK1	304	Turquoise
PMO000270	WIPI2	275	Turquoise
PMO012411	KPCA	273	Turquoise
PMO006446	NDST1	261	Turquoise
PMO002235	FLVC1	249	Turquoise
PMO011387	TRAK2	246	Turquoise
PMO009451	SEMA3C	245	Turquoise
PMO013501	PGS2	219	Turquoise
PMO014000	PRIC1	215	Turquoise
PMO010638	MEF2C	185	Turquoise
PMO002303	LGMN	186	Blue
PMO012549	CTNS	180	Blue
PMO008804	WNT2B	167	Blue
PMO000668	PZRN3	166	Blue
PMO006826	PPR3C	165	Blue
PMO000797	KBTBD	157	Blue
PMO004250	OSER1	154	Blue
PMO013213	TBC15	153	Blue
PMO000331	SBK1	149	Blue
PMO002532	CIDEA	145	Blue
PMO009199	GLNA	144	Blue
PMO001255	AACS	137	Blue
PMO009388	RMD5A	135	Blue
PMO009541	SBK2	135	Blue
PMO009988	KY	135	Blue
PMO000047	KCJ12	132	Blue
PMO001992	CLCN1	126	Blue
PMO002439	FA78A	126	Blue
PMO003184	RF12A	126	Blue
PMO003402	NTM1B	126	Blue
PMO004113	PSD11	126	Blue
PMO003462	KLH24	125	Blue
PMO011695	BIN1	121	Blue
PMO000983		119	Blue
PMO009231	CPZIP	119	Blue
PMO006850	EXOC6	118	Blue
PMO007040	DYST	117	Blue
PMO008149	RAB2A	115	Blue
PMO011745	CTR9	114	Blue
PMO006795	5NTC	111	Blue
PMO011550	PLCD4	109	Blue
PMO008410	WDR26	108	Blue
PMO013449	MTUS1	105	Blue
PMO013620	PERM1	100	Blue
PMO010453	ADPRM	99	Blue
PMO000636	KBTBC	96	Blue
PMO002853	TM182	95	Blue
PMO002436	FNBP1	92	Blue
PMO013626	DVL1	92	Blue
PMO011904	ESR1	91	Blue
PMO010793	MIA3	90	Blue
PMO003836	GT252	89	Blue
PMO007819	IGS11	89	Blue
PMO012023	EPN3	89	Blue
PMO009972	P3C2B	88	Blue
PMO009385	SMYD1	86	Blue
PMO010308	HS3S5	85	Blue
PMO006180	ATL3	83	Blue
PMO006282	VIP1	83	Blue
PMO005889	PI3R4	82	Blue
PMO013733	SNX16	82	Blue
PMO015970	UPP2	81	Blue
PMO000338		81	Blue
PMO001352	BCL6	79	Blue
PMO011718	HNMTL	78	Blue
PMO012456	DRS7C	78	Blue
PMO016387	KLH33	78	Blue
PMO002576	CEP85	77	Blue
PMO006057	GTR12	77	Blue
PMO006600	SEM3D	77	Blue
PMO010857	MKLN1	77	Blue
PMO005990	TSNAX	77	Blue
PMO007814	MBOA5	72	Blue
PMO000123	RFIP3	70	Blue
PMO006925	IF4E2	70	Blue
PMO009488	PRR33	70	Blue
PMO010556	RD23B	70	Blue
PMO009020	PAQR9	69	Blue
PMO002851	GP174	68	Blue
PMO010315	BROMI	67	Blue
PMO015886	AQP4	67	Blue
PMO015964	SCN2A	67	Blue
PMO007461	CLCN4	66	Blue
PMO004871	ZN536	65	Blue
PMO001428	MKNK1	64	Blue
PMO000469	MIO	64	Blue
PMO012765	ACO11	64	Blue
PMO007289	DOK5	63	Blue
PMO012793	AAPK2	63	Blue
PMO000326	TFAP4	62	Blue
PMO012798	CDN2C	62	Blue
PMO009254	ADPRH	61	Blue
PMO001556	CATC	60	Blue
PMO008917	ASB10	60	Blue
PMO015030	ABHD8	60	Blue
PMO007143	PAPD5	60	Blue
PMO015162	GDF8	59	Blue
PMO007518	HSPB2	59	Blue
PMO007638	RAB30	59	Blue
PMO010104	PRELP	58	Blue
PMO012440	MADL2	58	Blue
PMO012622	MAF	58	Blue
PMO013291	CAH9	58	Blue
PMO007775	POPD2	58	Blue
PMO002169	PURA2	58	Blue
PMO000645	GRIP2	57	Blue
PMO009127	GRP3	57	Blue
PMO012629	GFOD2	57	Blue
PMO009108	RAB1A	57	Blue
PMO000091	SNX29	56	Blue
PMO012669	N4BP1	56	Blue
PMO001024	SPRC	55	Blue
PMO003332	E41LB	55	Blue
PMO011590	BZW1	55	Blue
PMO016102	MYLK4	54	Blue
PMO008552	CHERP	54	Blue
PMO012383	K0195	54	Blue
PMO011746	AMPD3	54	Blue
PMO015813	MYBPH	53	Blue
PMO015018	ELL	53	Blue
PMO001821	LACE1	52	Blue
PMO008777	PACN1	52	Blue
PMO014021	ATS20	52	Blue
PMO015464	DRAM2	52	Blue
PMO000879	NEO1	51	Blue
PMO013616	UBE4B	50	Blue
PMO007059	LAMA4	50	Blue
PMO006191	MFGM	50	Blue
PMO008329	PUS10	50	Blue
PMO009175	RPOM	50	Blue
PMO008652	ARHG9	49	Blue
PMO010056	SIA8E	49	Blue
PMO009137	GALM	49	Blue
PMO008612	ASB12	49	Blue
PMO000221	CCNF	48	Blue
PMO002000	GTPB8	48	Blue
PMO007854	AGRL3	48	Blue
PMO000354	ELFN1	47	Blue
PMO000771	ZNT4	46	Blue
PMO004231	NR4A1	45	Blue
PMO009102	SRSF7	45	Blue
PMO015879	NPC1	45	Blue
PMO000854	CBPC4	44	Blue
PMO006206	RASLC	44	Blue
PMO009937	SIX1B	43	Blue
PMO012099	ARGI2	43	Blue
PMO001236	CLIP1	43	Blue
PMO012036	GPC5C	43	Blue
PMO005338	M21D2	42	Blue
PMO007784	TNR1A	42	Blue
PMO009748	KCD20	42	Blue
PMO014655	ABEC2	42	Blue
PMO006341	S30LB	42	Blue
PMO012134	AMRA1	41	Blue
PMO006287	CHD2	41	Blue
PMO009914	DUPD1	41	Blue
PMO014919	FGRL1	41	Blue
PMO005393	MLP3A	41	Blue
PMO005962	NUCB2	41	Blue
PMO003875	GPSM2	40	Blue
PMO012301	SGSM2	40	Blue
PMO015701	NOCT	40	Blue
PMO006362	PDLI7	40	Blue
PMO004008	NEUA	39	Blue
PMO007215	PEPL1	39	Blue
PMO009590	FZD9	39	Blue
PMO004413	UCP4	38	Blue
PMO005840	RAB18	38	Blue
PMO009016	TRFM	38	Blue
PMO013172	BRX1	37	Blue
PMO006193	KLH25	37	Blue
PMO003892	ODR4	37	Blue
PMO008514	PHF13	36	Blue
PMO015461	AA1R	36	Blue
PMO000911	KCT2	36	Blue
PMO001072	AATC	36	Blue
PMO000348	GP146	36	Blue
PMO010555	ZN462	35	Blue
PMO006832	KAZD1	34	Blue
PMO003115	FHL3	34	Blue
PMO013487	NR2C1	34	Blue
PMO012634	RBP10	33	Blue
PMO000107	HBAD	33	Blue
PMO004573	IF2B2	33	Blue
PMO004670	HEMGN	33	Blue
PMO008867	CUL1	33	Blue
PMO014310	ZBT47	33	Blue
PMO001616	HEM2	33	Blue
PMO012254	PEDF	31	Blue
PMO016019	BAP29	31	Blue
PMO016075		31	Blue
PMO014718	MOGT1	31	Blue
PMO006470	TNNC1	30	Blue
PMO002229	TFB2M	30	Blue
PMO000458	KLHL7	30	Blue
PMO006781	PGAM1	30	Blue
PMO004015	PARVB	30	Blue
PMO010807	PLXA4	30	Blue
PMO013854	DOPD	29	Blue
PMO008877	KCNT1	28	Blue
PMO012811	CP4B1	28	Blue
PMO001850	ZN451	28	Blue
PMO015024	SUGP2	27	Blue
PMO003423	SUCO	27	Blue
PMO012930	K0930	27	Blue
PMO011556	BCS1	26	Blue
PMO010672	IKZF5	26	Blue
PMO007369	GRM1B	26	Blue
PMO005879	DPS1	26	Blue
PMO012340	WSCD1	26	Blue
PMO001107	RBM20	26	Blue
PMO011484	RBM43	26	Blue
PMO003873	AMYP	26	Blue
PMO003176	T22D3	25	Blue
PMO003854	MYC	25	Blue
PMO008324	STUM	25	Blue
PMO015919	CAH2	25	Blue
PMO003946	CLCF1	25	Blue
PMO005560	PTHD3	25	Blue
PMO004906	FNDC4	25	Blue
PMO009718	SERPH	24	Blue
PMO014616	ZMIZ2	24	Blue
PMO012657	CP070	24	Blue
PMO007592	RSLBA	24	Blue
PMO003665	SOSB2	23	Blue
PMO001201	COMT	23	Blue
PMO006640	SPTN5	23	Blue
PMO001523	MIPEP	22	Blue
PMO001573	S46A3	22	Blue
PMO006932	P63	21	Blue
PMO012748	RAD54	21	Blue
PMO015478	KLHL8	21	Blue
PMO002039	CSTN3	20	Blue
PMO015743	PROB1	20	Blue
PMO007547	C1QT5	20	Blue
PMO011843	GINM1	20	Blue
PMO016125	NEGR1	20	Blue
PMO010053	HDHD2	19	Blue
PMO008232	RCL1	19	Blue
PMO015822	TM183	19	Blue
PMO016365	IPYR2	19	Blue
PMO015341	FKBP3	19	Blue
PMO006591	BRPF1	19	Blue
PMO011963	PPCT	19	Blue
PMO003974	LIGO1	18	Blue
PMO005287	NAL12	18	Blue
PMO002449	COQ4	17	Blue
PMO006896	EFGM	17	Blue
PMO013199	XPOT	17	Blue
PMO002643	T2EB	16	Blue
PMO000801	IGDC3	16	Blue
PMO012557	BCAS3	15	Blue
PMO006885	RAP2B	15	Blue
PMO015448	CSRP1	15	Blue
PMO007827	S2533	15	Blue
PMO015642	CLYBL	15	Blue
PMO009398	LST2	14	Blue
PMO012409	CCG1	14	Blue
PMO004324	LIPE	13	Blue
PMO013203	CAND1	13	Blue
PMO007131	OSGI1	13	Blue
PMO003817	TRM1L	12	Blue
PMO001948	HMDH	12	Blue
PMO004843	FXL17	12	Blue
PMO016061	NUD13	12	Blue
PMO015921	OSGI2	12	Blue
PMO015678	HBB	11	Blue
PMO000211	HBA	11	Blue
PMO009740	AMPD1	11	Blue
PMO015610	NUD17	11	Blue
PMO002374	MED12	11	Blue
PMO008361	ASPP2	10	Blue
PMO007052	FBXL4	10	Blue
PMO016221	MICU1	10	Blue
PMO015491	NFL	9	Blue
PMO013893	ACD11	9	Blue
PMO014434	TETN	9	Blue
PMO012226	P2RX1	9	Blue
PMO003344	DYH5	8	Blue
PMO006723	SRP54	8	Blue
PMO011786		8	Blue
PMO002377	TRM2	8	Blue
PMO009121	VPS54	8	Blue
PMO002163	LEG3	7	Blue
PMO004018	TRXR1	7	Blue
PMO008680	CD38	7	Blue
PMO006501	TMM43	7	Blue
PMO001265	NAA25	6	Blue
PMO007247	TBC20	5	Blue
PMO007675	ATP9A	5	Blue
PMO001755	SCRB1	5	Blue
PMO001925	HAUS6	5	Blue
PMO002323	FA8	4	Blue
PMO007656	TF3A	4	Blue
PMO008108	RHES	3	Blue
PMO006960	KCAB1	3	Blue
PMO009510	CK024	3	Blue
PMO010808	PLXA4	2	Blue
PMO001911	HNRPK	1	Blue
PMO011480	NXPH2	1	Blue
PMO014162	TXND5	1	Blue
PMO013759	PDP1	351	Turquoise
PMO001323	TNIK	348	Turquoise
PMO005286	TALDO	348	Turquoise
PMO014861	CERS2	344	Turquoise
PMO006689	ZN106	333	Turquoise
PMO001334	PSMD2	329	Turquoise
PMO011619	GP155	326	Turquoise
PMO006952	NEP	324	Turquoise
PMO011384	RFTN2	321	Turquoise
PMO002517	PSMG2	320	Turquoise
PMO006197	SYNEM	319	Turquoise
PMO002512	MLRN	318	Turquoise
PMO010121	LAAT1	316	Turquoise
PMO015965	SPB1	313	Turquoise
PMO002722	ERR3	311	Turquoise
PMO004408	ENPP4	311	Turquoise
PMO007011	MCE1	311	Turquoise
PMO004741	PALMD	309	Turquoise
PMO007662	TM135	308	Turquoise
PMO008439	PPR3A	306	Turquoise
PMO014266	CHPF2	305	Turquoise
PMO004391	PRP18	304	Turquoise
PMO006336	SYNPO	302	Turquoise
PMO012085	AKAP6	301	Turquoise
PMO003071	PSMD3	299	Turquoise
PMO008607	UPP	297	Turquoise
PMO015223	ANK3	297	Turquoise
PMO014714	ZBT38	291	Turquoise
PMO000656	PSMD6	289	Turquoise
PMO013641	WRP73	289	Turquoise
PMO007044	KLH31	285	Turquoise
PMO002792	STA5B	285	Turquoise
PMO015771	TDH	284	Turquoise
PMO010249	TARSH	280	Turquoise
PMO013481	BTG1	279	Turquoise
PMO003132	PSB2	279	Turquoise
PMO003931	MPSF	278	Turquoise
PMO009222	PACE1	277	Turquoise
PMO004555	CHD6	275	Turquoise
PMO016522	DGAT2	275	Turquoise
PMO000674	SEC13	275	Turquoise
PMO004495	SF3B4	273	Turquoise
PMO012563	AKAP1	272	Turquoise
PMO001783	PITM2	271	Turquoise
PMO002381	TAF1	271	Turquoise
PMO002289	ASB2	270	Turquoise
PMO000496	ZMY11	269	Turquoise
PMO006355	FAF2	268	Turquoise
PMO002318	NUP62	266	Turquoise
PMO004729	WNK2	266	Turquoise
PMO007210	CSTF1	266	Turquoise
PMO010238	SAS10	265	Turquoise
PMO014268	B3A2	265	Turquoise
PMO013063	CECR5	264	Turquoise
PMO012758	NLTP	264	Turquoise
PMO014412	IL6RA	264	Turquoise
PMO001345	PSMD1	262	Turquoise
PMO000202	GPC5B	261	Turquoise
PMO002299	PTN21	259	Turquoise
PMO001230	PPIG	257	Turquoise
PMO003296	BODG	256	Turquoise
PMO005081	UBL7	254	Turquoise
PMO012642	FHOD1	254	Turquoise
PMO000373	ADCY9	253	Turquoise
PMO004901	UCKL1	252	Turquoise
PMO002613	AFF1	250	Turquoise
PMO015603	PRPF3	249	Turquoise
PMO004156	WFS1	249	Turquoise
PMO012655	CPSF5	246	Turquoise
PMO000138	S14L5	244	Turquoise
PMO009136	IF4A3	244	Turquoise
PMO004267	JPH2	243	Turquoise
PMO000395	BRAT1	243	Turquoise
PMO003563	CADH1	243	Turquoise
PMO007162	KPBB	242	Turquoise
PMO008326	TCPB	241	Turquoise
PMO001423	MUTYH	240	Turquoise
PMO001776	RIPL1	240	Turquoise
PMO012204	PRS6A	240	Turquoise
PMO003894	RING2	240	Turquoise
PMO015388	PSB3	239	Turquoise
PMO001985	CBPC1	237	Turquoise
PMO005940	LAR4B	237	Turquoise
PMO006109	CLIP4	234	Turquoise
PMO000520	NR1D2	232	Turquoise
PMO006565	U3IP2	230	Turquoise
PMO003234	PRP16	229	Turquoise
PMO009991	TBCC1	225	Turquoise
PMO014563	UGPA	225	Turquoise
PMO006857	GPAT1	224	Turquoise
PMO011644	LFG3	219	Turquoise
PMO011682	NIF3L	217	Turquoise
PMO004328	MAOM	216	Turquoise
PMO003960	FRIH	215	Turquoise
PMO008459	TM117	213	Turquoise
PMO000923	FA13B	210	Turquoise
PMO012359	NUP88	209	Turquoise
PMO000614	TWF2	208	Turquoise
PMO012425	CHMP6	207	Turquoise
PMO004845	PRS10	205	Turquoise
PMO002720	EMAL4	200	Turquoise
PMO005687	SSRB	199	Turquoise
PMO001141	SLK	199	Turquoise
PMO015831	MYOME	198	Turquoise
PMO004476	CATB	197	Turquoise
PMO008454	TB22A	195	Turquoise
PMO002828	ANDR	194	Turquoise
PMO011983	MP2K6	194	Turquoise
PMO007690	PSA7	193	Turquoise
PMO006447	S36A1	193	Turquoise
PMO000673	RAD18	193	Turquoise
PMO003879	DEN1B	193	Turquoise
PMO004998	CADM3	190	Turquoise
PMO014158	TRI63	189	Turquoise
PMO011867	TXLNB	189	Turquoise
PMO016431	CAN1	188	Turquoise
PMO008981	ALG11	188	Turquoise
PMO013846	SNF5	187	Turquoise
PMO013973	GCP6	185	Turquoise
PMO009717	TR19L	184	Turquoise
PMO002463	PLD3A	184	Turquoise
PMO006078	K0408	184	Turquoise
PMO001898	FRMD3	182	Turquoise
PMO011437	SPEG	181	Turquoise
PMO007424	DCNL2	181	Turquoise
PMO002054	UBP5	180	Turquoise
PMO004121	U5S1	177	Turquoise
PMO013793	MYOM1	174	Turquoise
PMO003448	UN13A	174	Turquoise
PMO001180	NFKB2	173	Turquoise
PMO012028	HGS	172	Turquoise
PMO007269	RBM38	171	Turquoise
PMO014338	SNR40	171	Turquoise
PMO007651	PDS5B	171	Turquoise
PMO010883	PLCE	168	Turquoise
PMO006627	NO66	167	Turquoise
PMO000381	GID4	165	Turquoise
PMO003841	UTP23	164	Turquoise
PMO004291	VPS51	163	Turquoise
PMO011519	SATB2	162	Turquoise
PMO011638	CNPD1	161	Turquoise
PMO003066	RARA	160	Turquoise
PMO008750	MSPD1	160	Turquoise
PMO003279	CAF1B	160	Turquoise
PMO010426	TERA	159	Turquoise
PMO011729	UBXN4	159	Turquoise
PMO008929	PTN23	159	Turquoise
PMO007287	NELFD	158	Turquoise
PMO015031	ANO8	157	Turquoise
PMO006580	HEM1	157	Turquoise
PMO013781	F210A	157	Turquoise
PMO003293	T11L1	156	Turquoise
PMO007303	TPPC4	156	Turquoise
PMO012395	TOB1	156	Turquoise
PMO002140	PUA1A	155	Turquoise
PMO001232	PPTC7	154	Turquoise
PMO012644	SETD6	154	Turquoise
PMO012760	CPT2	154	Turquoise
PMO010934	GLMPA	153	Turquoise
PMO013831	PESC	152	Turquoise
PMO002209	SRBD1	152	Turquoise
PMO011549	ANKZ1	151	Turquoise
PMO015898	MARE3	151	Turquoise
PMO002835	ARHG6	150	Turquoise
PMO011831	MSH2	150	Turquoise
PMO005902	HXA10	150	Turquoise
PMO011584	PLCL1	150	Turquoise
PMO014351	TM39B	150	Turquoise
PMO007962	MYG	149	Turquoise
PMO009582	CDK1	149	Turquoise
PMO000318	LUC7	148	Turquoise
PMO009712	P2RY2	148	Turquoise
PMO009519	ZN622	148	Turquoise
PMO002432	ASB6	148	Turquoise
PMO002149	KLC1	147	Turquoise
PMO003671	WDR75	147	Turquoise
PMO010878	S35F6	146	Turquoise
PMO014240	HK2	146	Turquoise
PMO000241	TBL3	146	Turquoise
PMO013113	APH1A	145	Turquoise
PMO007177	MT1	145	Turquoise
PMO007569	UBE4A	145	Turquoise
PMO015989	KLDC1	145	Turquoise
PMO000426	FYCO1	145	Turquoise
PMO016023	DLDH	145	Turquoise
PMO000693	ACOX2	144	Turquoise
PMO002421	CDK9	143	Turquoise
PMO014684	NUDT3	142	Turquoise
PMO002174	RNF8	142	Turquoise
PMO012472	S39AB	142	Turquoise
PMO014040	RXRA	141	Turquoise
PMO003628	NAT10	140	Turquoise
PMO012175	RAPSN	140	Turquoise
PMO003569	ZN276	140	Turquoise
PMO004098	PCIF1	140	Turquoise
PMO003562	CIR1A	140	Turquoise
PMO000604	SPEN	139	Turquoise
PMO011992	NPL4	138	Turquoise
PMO001502	P85A	137	Turquoise
PMO010286	KAD6	136	Turquoise
PMO009093	SHC1	135	Turquoise
PMO001562	PCF11	135	Turquoise
PMO013921	PGDH	133	Turquoise
PMO000239	TRAF7	133	Turquoise
PMO013500	H110	131	Turquoise
PMO015343	NIN	131	Turquoise
PMO006546	CAV3	130	Turquoise
PMO002793	ACLY	130	Turquoise
PMO014533	PNO1	129	Turquoise
PMO001246	SETD8	129	Turquoise
PMO015433	MAT1	129	Turquoise
PMO007249	MYLK2	128	Turquoise
PMO006936	CCD50	128	Turquoise
PMO008308	MERTK	127	Turquoise
PMO012888	CDC16	126	Turquoise
PMO014111	RN19B	126	Turquoise
PMO001275	APC5	126	Turquoise
PMO003026	SMOX	126	Turquoise
PMO017009	ELP4	126	Turquoise
PMO006471	PPM1M	125	Turquoise
PMO008044	GPC4	125	Turquoise
PMO010218	CB042	125	Turquoise
PMO008881	RAB14	124	Turquoise
PMO007642	MED17	123	Turquoise
PMO014113	5NT1A	123	Turquoise
PMO009651	TTLL7	123	Turquoise
PMO001243	AT2A2	122	Turquoise
PMO008404	IP3KB	122	Turquoise
PMO009945	TRM5	121	Turquoise
PMO008172	RM15	120	Turquoise
PMO006847	LGI1	119	Turquoise
PMO000114	UBAD1	118	Turquoise
PMO011998	TIMP2	118	Turquoise
PMO001090	TM180	118	Turquoise
PMO006330	SQSTM	116	Turquoise
PMO007990	PMM1	116	Turquoise
PMO012692	COG4	116	Turquoise
PMO006385	ADA1B	115	Turquoise
PMO007516	DIXC1	115	Turquoise
PMO009174	RN126	115	Turquoise
PMO000383	ERF3A	114	Turquoise
PMO011635	PTPRN	114	Turquoise
PMO011773	URB2	113	Turquoise
PMO012588	GIT1	113	Turquoise
PMO008385	PLCB1	111	Turquoise
PMO002411	LRSM1	111	Turquoise
PMO012111	TMM62	110	Turquoise
PMO012535	MY18A	109	Turquoise
PMO006480	UBP4	109	Turquoise
PMO007963	RTCB	109	Turquoise
PMO001064	F10C1	109	Turquoise
PMO006668	FCF1	108	Turquoise
PMO010135	THIO	107	Turquoise
PMO011500	ALS2	107	Turquoise
PMO001789	SRR1L	107	Turquoise
PMO006289	RAM	107	Turquoise
PMO007313	CE164	106	Turquoise
PMO010976	FRIH	105	Turquoise
PMO010528	MCAF1	105	Turquoise
PMO007352	DCPS	104	Turquoise
PMO015259	IDH3A	104	Turquoise
PMO008909	REXO4	103	Turquoise
PMO004732	OS9	103	Turquoise
PMO002145	FBX34	103	Turquoise
PMO010674	RPA49	102	Turquoise
PMO008115	PWP1	101	Turquoise
PMO005203	ZN628	101	Turquoise
PMO015956	BAHD1	100	Turquoise
PMO012487	PDIA1	99	Turquoise
PMO008577	UB2R1	98	Turquoise
PMO001662	HMCN2	95	Turquoise
PMO012339	YPEL2	95	Turquoise
PMO016353	CD029	95	Turquoise
PMO006035	VNN2	94	Turquoise
PMO002402	RN208	93	Turquoise
PMO007132	S7A6O	92	Turquoise
PMO001282	TNG2	91	Turquoise
PMO007102	GPR56	90	Turquoise
PMO012003	DIC	90	Turquoise
PMO003475	G3ST2	90	Turquoise
PMO003973	SNX33	88	Turquoise
PMO013783	CEP76	87	Turquoise
PMO010551	FSD1L	87	Turquoise
PMO000300	NDE1	86	Turquoise
PMO000334	NUBP2	86	Turquoise
PMO006989	SNX3	86	Turquoise
PMO011899	COPB	82	Turquoise
PMO000125	PITC1	82	Turquoise
PMO000319	CLCN7	82	Turquoise
PMO010242	NUP54	81	Turquoise
PMO012188	TGFB3	81	Turquoise
PMO003245	WDR4	80	Turquoise
PMO002703	RBSK	80	Turquoise
PMO000628	ASB14	80	Turquoise
PMO009205	UCK2	79	Turquoise
PMO012249	LR75A	78	Turquoise
PMO003336	ZN830	77	Turquoise
PMO011926	TNR6C	77	Turquoise
PMO012838	KLH34	77	Turquoise
PMO009123	M3K4	76	Turquoise
PMO000814	MO4L1	75	Turquoise
PMO010222	KANL3	75	Turquoise
PMO000707	LMOD3	74	Turquoise
PMO006108	WDR43	74	Turquoise
PMO000009	PALB2	73	Turquoise
PMO003565	GAS8	73	Turquoise
PMO006878	GLYG	73	Turquoise
PMO004295	SMBP2	71	Turquoise
PMO010439	MET7A	70	Turquoise
PMO000811	ITA11	70	Turquoise
PMO002594	AHDC1	70	Turquoise
PMO006761	PANK1	70	Turquoise
PMO012420	CC137	69	Turquoise
PMO011432	MYO10	68	Turquoise
PMO013662	NOC2L	68	Turquoise
PMO002018	CTC1	68	Turquoise
PMO004167	TRM44	67	Turquoise
PMO000473	ASB4	67	Turquoise
PMO003614	LUZP2	66	Turquoise
PMO013904	GATB	66	Turquoise
PMO009268	TEX10	65	Turquoise
PMO001756	DHX37	64	Turquoise
PMO014897	EXOSX	63	Turquoise
PMO001380	DVL3	62	Turquoise
PMO009650	TF2B	60	Turquoise
PMO012042	AP4AT	60	Turquoise
PMO005039	CADH8	59	Turquoise
PMO014317	NCDN	59	Turquoise
PMO014077	PLCB	58	Turquoise
PMO014733	LSG1	58	Turquoise
PMO004311	ARI5A	57	Turquoise
PMO015485	DHB11	56	Turquoise
PMO003450	RORB	55	Turquoise
PMO002307	DAPLE	55	Turquoise
PMO001003	KC1A	54	Turquoise
PMO007772	CASQ2	53	Turquoise
PMO012400	UTP6	53	Turquoise
PMO003922	DCOR	52	Turquoise
PMO000081	TMC7	51	Turquoise
PMO001413	ELOV1	51	Turquoise
PMO000253	MID49	50	Turquoise
PMO015627	MIC1	49	Turquoise
PMO001336	PHF13	47	Turquoise
PMO000806	TIPIN	47	Turquoise
PMO006099	LDHA	47	Turquoise
PMO002150	CP46A	47	Turquoise
PMO013851	DDX51	46	Turquoise
PMO003240	SH3BG	46	Turquoise
PMO003788	KCMF1	45	Turquoise
PMO007176	MTHSD	45	Turquoise
PMO013966	AADAT	45	Turquoise
PMO005006	MBB1A	44	Turquoise
PMO002490	ANR12	44	Turquoise
PMO003069	CASC3	43	Turquoise
PMO006983	S22AG	43	Turquoise
PMO001584	KDEL2	42	Turquoise
PMO001870	CF165	41	Turquoise
PMO007282	TPX2B	40	Turquoise
PMO011485	NEBU	40	Turquoise
PMO006558	KCTD6	40	Turquoise
PMO011856	TUB	39	Turquoise
PMO007563	MUC18	38	Turquoise
PMO010049	THIM	38	Turquoise
PMO006381	S26A2	38	Turquoise
PMO014529	MDHC	37	Turquoise
PMO000176	ZFN2B	36	Turquoise
PMO006886	ARHGQ	34	Turquoise
PMO009256	MINA	33	Turquoise
PMO006468	GL8D1	32	Turquoise
PMO006064	TM242	31	Turquoise
PMO004597	GPDA	31	Turquoise
PMO012794	OSBL9	31	Turquoise
PMO006759	ACTA	30	Turquoise
PMO007508	SCN4B	30	Turquoise
PMO010037	MT21C	29	Turquoise
PMO004083	MMP9	28	Turquoise
PMO013263	TMEM5	28	Turquoise
PMO006343	CNOT8	27	Turquoise
PMO012131	PEX16	27	Turquoise
PMO002453	UCK1	26	Turquoise
PMO009923	DS13B	26	Turquoise
PMO015570	TMOD1	25	Turquoise
PMO010036	KDEL1	25	Turquoise
PMO004218	S43A3	25	Turquoise
PMO014986	FBX6	25	Turquoise
PMO013757	F92A1	24	Turquoise
PMO005012	NOL6	23	Turquoise
PMO011951	NMDE3	23	Turquoise
PMO003527	CREG1	23	Turquoise
PMO009829	LIMK1	23	Turquoise
PMO006699	FA98B	22	Turquoise
PMO013505	BEST3	21	Turquoise
PMO013979	LMOD2	20	Turquoise
PMO008055	DKC1	18	Turquoise
PMO014446	EPDR1	18	Turquoise
PMO008686	MED28	16	Turquoise
PMO009046	WDFY1	15	Turquoise
PMO002220	NADAP	13	Turquoise
PMO016594		13	Turquoise
PMO007767	CCD80	13	Turquoise
PMO006270	PDE8A	12	Turquoise
PMO012842	M3K15	11	Turquoise
PMO009978	EKI2	11	Turquoise
PMO003420	BRNP2	10	Turquoise
PMO014518	DYLT3	9	Turquoise
PMO009044	PCOC2	9	Turquoise
PMO008603	TRPC5	9	Turquoise
PMO013740	EYA1	8	Turquoise
PMO007912	GAR1	8	Turquoise
PMO012345	DHR11	8	Turquoise
PMO009502	RINI	6	Turquoise
PMO013226	SOCS2	6	Turquoise
PMO000524	EIF1B	6	Turquoise
PMO015262	HM20A	6	Turquoise
PMO009751	CDN1A	4	Turquoise
PMO006916	SENP5	4	Turquoise
PMO012276	NLE1	4	Turquoise
PMO004817	CSR2B	4	Turquoise
PMO003552	GPHR	3	Turquoise
PMO012687	BBS2	3	Turquoise
PMO002200	KCTD3	3	Turquoise
PMO007978	CP2D4	3	Turquoise
PMO013290	RGP1	3	Turquoise
PMO000432	METL6	2	Turquoise
PMO010678	ZCHC7	2	Turquoise
PMO004529	PRR5L	2	Turquoise
PMO015526	SDA1	2	Turquoise
PMO008152	RM53	1	Turquoise

## Sheet: Degree of species network
GeneID	Gene name	degree	Module
PMO002289	ASB2	87	Blue
PMO010638	MEF2C	68	Blue
PMO006436	MYOZ3	57	Blue
PMO012568	CLUH	52	Blue
PMO011395	NRP2	50	Blue
PMO001409	MIGA1	44	Blue
PMO014924	HTT	454	Turquoise
PMO002710	EPAS1	438	Turquoise
PMO008093	MID51	433	Turquoise
PMO006421	MAML1	411	Turquoise
PMO000270	WIPI2	403	Turquoise
PMO012507	LIG3	399	Turquoise
PMO008642	VGFR4	381	Turquoise
PMO011855	PIK3C2A	378	Turquoise
PMO005842	KIAA1462	373	Turquoise
PMO006354	HIGD2A	327	Turquoise
PMO006574	FLNB	317	Turquoise
PMO001032	VGFR3	306	Turquoise
PMO006689	ZN106	121	Blue
PMO001323	TNIK	113	Blue
PMO013759	PDP1	110	Blue
PMO004437	ENPP5	105	Blue
PMO006440	ARH37	97	Blue
PMO006922	RNPL1	95	Blue
PMO002492	MTCL1	92	Blue
PMO003441	CATIN	90	Blue
PMO013063	CECR5	89	Blue
PMO004328	MAOM	88	Blue
PMO006822	ATE1	87	Blue
PMO005940	LAR4B	84	Blue
PMO007044	KLH31	83	Blue
PMO003879	DEN1B	82	Blue
PMO004729	WNK2	82	Blue
PMO012758	NLTP	76	Blue
PMO012085	AKAP6	75	Blue
PMO008454	TB22A	72	Blue
PMO009136	IF4A3	70	Blue
PMO009302	VWA8	69	Blue
PMO013732	LACB2	69	Blue
PMO015640	TPP2	69	Blue
PMO012563	AKAP1	64	Blue
PMO002722	ERR3	62	Blue
PMO011904	ESR1	61	Blue
PMO002439	FA78A	61	Blue
PMO004408	ENPP4	61	Blue
PMO002418	MEGF9	60	Blue
PMO015964	SCN2A	60	Blue
PMO008729	RAE2	60	Blue
PMO002408	PRP4	59	Blue
PMO007461	CLCN4	59	Blue
PMO010353	SYNP2	58	Blue
PMO002649	TECRL	57	Blue
PMO013382	RS3A	57	Blue
PMO006282	VIP1	56	Blue
PMO014684	NUDT3	56	Blue
PMO000426	FYCO1	55	Blue
PMO001141	SLK	55	Blue
PMO012209	MLH3	54	Blue
PMO006857	GPAT1	54	Blue
PMO000636	KBTBC	53	Blue
PMO009610	GALT9	52	Blue
PMO007819	IGS11	52	Blue
PMO010169	ABLM2	51	Blue
PMO009020	PAQR9	49	Blue
PMO014608	BRF2	49	Blue
PMO001720	GOGA3	49	Blue
PMO007651	PDS5B	46	Blue
PMO001428	MKNK1	45	Blue
PMO012793	AAPK2	45	Blue
PMO009231	CPZIP	45	Blue
PMO014034	RL7A	45	Blue
PMO000693	ACOX2	44	Blue
PMO009651	TTLL7	44	Blue
PMO014877	PHC2	44	Blue
PMO001166	NOLC1	44	Blue
PMO014154	GPTC3	43	Blue
PMO002896	NFAC1	42	Blue
PMO003931	MPSF	42	Blue
PMO000762	HTF4	42	Blue
PMO000668	PZRN3	41	Blue
PMO008439	PPR3A	41	Blue
PMO012129	VPS18	41	Blue
PMO002851	GP174	40	Blue
PMO007962	MYG	38	Blue
PMO015886	AQP4	38	Blue
PMO008894	PPP6	38	Blue
PMO016133	COX10	37	Blue
PMO004279	SSRP1	37	Blue
PMO005781	3HIDH	36	Blue
PMO014597	PCGF1	36	Blue
PMO015831	MYOME	35	Blue
PMO012440	MADL2	34	Blue
PMO007827	S2533	32	Blue
PMO005841	PAPD1	31	Blue
PMO002939	PRGC1	30	Blue
PMO004587	FOXJ2	30	Blue
PMO015162	GDF8	29	Blue
PMO012573	PTH2	29	Blue
PMO006424	MYOTI	28	Blue
PMO006795	5NTC	28	Blue
PMO007078	IBTK	28	Blue
PMO000923	FA13B	28	Blue
PMO014052	CAMP1	28	Blue
PMO001668	PPAC3	27	Blue
PMO002025	FBX40	27	Blue
PMO011608	TITIN	27	Blue
PMO001992	CLCN1	27	Blue
PMO010218	CB042	27	Blue
PMO010883	PLCE	27	Blue
PMO013750	RL7	26	Blue
PMO011384	RFTN2	25	Blue
PMO009883	OAT	25	Blue
PMO014665	RL10A	25	Blue
PMO000707	LMOD3	24	Blue
PMO003402	NTM1B	24	Blue
PMO005386	OFUT2	24	Blue
PMO003560	NIP7	24	Blue
PMO009488	PRR33	23	Blue
PMO012951	YOW5	23	Blue
PMO001923	RS6	23	Blue
PMO011817	ARMT1	23	Blue
PMO011997	CANT1	23	Blue
PMO014818	FEN1	23	Blue
PMO009451	SEMA3C	22	Blue
PMO003462	KLH24	22	Blue
PMO000047	KCJ12	21	Blue
PMO004741	PALMD	21	Blue
PMO004871	ZN536	21	Blue
PMO004249	FITM2	21	Blue
PMO001555	CHRD1	21	Blue
PMO003026	SMOX	21	Blue
PMO013048	KDM7A	21	Blue
PMO007536	RUSD4	21	Blue
PMO016353	CD029	21	Blue
PMO007401	SAT1	20	Blue
PMO015031	ANO8	20	Blue
PMO010403	C19L1	20	Blue
PMO011394	EF1B	19	Blue
PMO010059	RL17	18	Blue
PMO012329	PRP22	17	Blue
PMO006377	PCYXL	15	Blue
PMO006447	S36A1	15	Blue
PMO015788	LMF2	14	Blue
PMO008499		14	Blue
PMO011998	TIMP2	14	Blue
PMO012111	TMM62	13	Blue
PMO012586	PIGS	13	Blue
PMO009988	KY	12	Blue
PMO010563	NBEA	12	Blue
PMO014111	RN19B	12	Blue
PMO009376	STRUM	12	Blue
PMO006078	K0408	11	Blue
PMO016467	MGAT1	11	Blue
PMO008725	TYW2	11	Blue
PMO004431	EF1D	10	Blue
PMO013705	ARMC1	10	Blue
PMO001282	TNG2	10	Blue
PMO014268	B3A2	10	Blue
PMO006917	RPAB3	10	Blue
PMO012291	GGNB2	10	Blue
PMO012571	RNFT1	9	Blue
PMO015206	RWDD3	9	Blue
PMO006376	GRPE2	8	Blue
PMO007759	DCBD2	8	Blue
PMO012562	HEAT6	8	Blue
PMO014021	ATS20	8	Blue
PMO016002	IMP4	8	Blue
PMO001502	P85A	7	Blue
PMO000395	BRAT1	6	Blue
PMO012049	NDK	6	Blue
PMO013568	LIMK2	5	Blue
PMO007760	TTF2	5	Blue
PMO003366	CLP1L	5	Blue
PMO008917	ASB10	4	Blue
PMO013973	GCP6	4	Blue
PMO003960	FRIH	4	Blue
PMO005879	DPS1	4	Blue
PMO011775	RHOU	4	Blue
PMO010552	FKTN	3	Blue
PMO014879	SVBP	3	Blue
PMO011857	PHF10	3	Blue
PMO000374	IF140	2	Blue
PMO001296	TBL1R	2	Blue
PMO010439	MET7A	2	Blue
PMO002917	RBFA	2	Blue
PMO002984	F184B	2	Blue
PMO008680	CD38	2	Blue
PMO001620	RL12	1	Blue
PMO001624	NSMF	1	Blue
PMO001784	RNF34	1	Blue
PMO002209	SRBD1	1	Blue
PMO002325	ACRC	1	Blue
PMO008057	SESN3	1	Blue
PMO010354	K1109	690	Turquoise
PMO012947	WEE2	557	Turquoise
PMO009354	ASAP1	550	Turquoise
PMO003519	ZN292	507	Turquoise
PMO001783	PITM2	505	Turquoise
PMO004205	PSD13	503	Turquoise
PMO012403		493	Turquoise
PMO014233	TGON1	492	Turquoise
PMO006488	CO7A1	472	Turquoise
PMO000679	FGD5	463	Turquoise
PMO004594	DIP2B	454	Turquoise
PMO005856	KMT2C	452	Turquoise
PMO000656	PSMD6	447	Turquoise
PMO015209	SPAT1	437	Turquoise
PMO016615	RS30	427	Turquoise
PMO001259	AGRD1	421	Turquoise
PMO004555	CHD6	421	Turquoise
PMO003563	CADH1	420	Turquoise
PMO010375	PHLP1	417	Turquoise
PMO002563	SRRM1	407	Turquoise
PMO011400	SSFA2	401	Turquoise
PMO000780	ZFAN6	400	Turquoise
PMO002751	KCNH4	399	Turquoise
PMO000759	ZO1	399	Turquoise
PMO005449	ZN774	395	Turquoise
PMO013135	ITA1	394	Turquoise
PMO014222	ASH2L	386	Turquoise
PMO004196	P85B	386	Turquoise
PMO003919	ADA17	385	Turquoise
PMO004551	RLGPB	383	Turquoise
PMO008793	CR1	381	Turquoise
PMO016522	DGAT2	380	Turquoise
PMO001334	PSMD2	379	Turquoise
PMO008808	LRIG2	379	Turquoise
PMO008127	Z3H7B	378	Turquoise
PMO009676	US6NL	374	Turquoise
PMO002960	BD1L1	372	Turquoise
PMO003184	RF12A	369	Turquoise
PMO016896	SCHI1	368	Turquoise
PMO012612	COX41	365	Turquoise
PMO008610		365	Turquoise
PMO006028	RM18	364	Turquoise
PMO003408	TMCO1	363	Turquoise
PMO011682	NIF3L	359	Turquoise
PMO007695	DIDO1	359	Turquoise
PMO002685	GSC1L	357	Turquoise
PMO008404	IP3KB	354	Turquoise
PMO015656	ANR50	351	Turquoise
PMO012035	CSKI2	350	Turquoise
PMO003165	RPAC2	348	Turquoise
PMO004811	UBE2H	348	Turquoise
PMO005408	EIF3C	346	Turquoise
PMO008967	AKA11	346	Turquoise
PMO010737	CALR	345	Turquoise
PMO016295	FBW10	345	Turquoise
PMO005803	SNX13	344	Turquoise
PMO001022	STK10	342	Turquoise
PMO004845	PRS10	341	Turquoise
PMO006976	MBNL1	339	Turquoise
PMO007116	PKH4B	339	Turquoise
PMO008607	UPP	338	Turquoise
PMO012052	HELZ	338	Turquoise
PMO004500	ARNT	334	Turquoise
PMO006572	PLXA1	334	Turquoise
PMO004565	DJB11	331	Turquoise
PMO005008	ANFY1	324	Turquoise
PMO002732	CNST	324	Turquoise
PMO007965	NUAK1	323	Turquoise
PMO008815	HIPK1	321	Turquoise
PMO006853	AGRA3	321	Turquoise
PMO003118	MYCBP	318	Turquoise
PMO015355	PIWL2	318	Turquoise
PMO016005	DEND3	314	Turquoise
PMO000428	CDV3	312	Turquoise
PMO000383	ERF3A	312	Turquoise
PMO003127	PTPRU	310	Turquoise
PMO003159	RRAGA	308	Turquoise
PMO015346	2ABA	307	Turquoise
PMO004168	K0232	302	Turquoise
PMO016424	NUD12	301	Turquoise
PMO004844	STYX	300	Turquoise
PMO002341	STAG2	300	Turquoise
PMO005286	TALDO	299	Turquoise
PMO008982	THSD1	299	Turquoise
PMO009813	CD36	299	Turquoise
PMO003227	K0513	298	Turquoise
PMO004937	PSA5	296	Turquoise
PMO012380	MY15B	293	Turquoise
PMO008504	PRD16	293	Turquoise
PMO012346	MMP28	291	Turquoise
PMO011548	SUMO1	291	Turquoise
PMO015603	PRPF3	291	Turquoise
PMO014161	SSRA	289	Turquoise
PMO014853	TFE2	288	Turquoise
PMO015075	S2542	288	Turquoise
PMO004944	RDH1	287	Turquoise
PMO002599	MACF1	286	Turquoise
PMO014259	TACC1	286	Turquoise
PMO015584	PGM2L	285	Turquoise
PMO007792	MA1A2	284	Turquoise
PMO007017	MAOX	282	Turquoise
PMO015040	COPE	280	Turquoise
PMO015910	K0355	277	Turquoise
PMO006358	NSD1	277	Turquoise
PMO014235	COX5B	275	Turquoise
PMO007754	F131B	275	Turquoise
PMO011028	VPS28	275	Turquoise
PMO014861	CERS2	274	Turquoise
PMO001347	TFR1	274	Turquoise
PMO016837	AMRP	273	Turquoise
PMO014241	AAK1	273	Turquoise
PMO014959	MYBB	272	Turquoise
PMO008468	ARID2	271	Turquoise
PMO006211	CO061	270	Turquoise
PMO003907	ARHGA	270	Turquoise
PMO008103	TARA	270	Turquoise
PMO002835	ARHG6	269	Turquoise
PMO008136	EIF3L	268	Turquoise
PMO009817	AT7L1	267	Turquoise
PMO014411	ASH1L	266	Turquoise
PMO011334	CH082	264	Turquoise
PMO009851	ANXA7	264	Turquoise
PMO008893	RL35	263	Turquoise
PMO009362	RM13	262	Turquoise
PMO008530	RERE	262	Turquoise
PMO011011		260	Turquoise
PMO006023	SYNE1	260	Turquoise
PMO004761	ICLN	257	Turquoise
PMO002035	C10	256	Turquoise
PMO014865	RM54	253	Turquoise
PMO002776	MIEN1	250	Turquoise
PMO012296	RT23	250	Turquoise
PMO015687	PCD16	247	Turquoise
PMO012021	DGKE	245	Turquoise
PMO009844	RS24	244	Turquoise
PMO000965	CRERF	244	Turquoise
PMO010380	ZCHC2	243	Turquoise
PMO008393	PLCB4	243	Turquoise
PMO011850	SOX6	242	Turquoise
PMO002314	ITPK1	242	Turquoise
PMO007400	IF2G	242	Turquoise
PMO003266	DOP2	242	Turquoise
PMO002966	RHG07	241	Turquoise
PMO014689	PLXA2	241	Turquoise
PMO002790	BECN1	240	Turquoise
PMO003140	ZEP3	239	Turquoise
PMO005952	MTMRD	239	Turquoise
PMO011711	ATF2	238	Turquoise
PMO009569	IPMK	238	Turquoise
PMO000676	PLXD1	237	Turquoise
PMO003627	ANO5	237	Turquoise
PMO008780	ANS1A	237	Turquoise
PMO001061	TNKS2	237	Turquoise
PMO006330	SQSTM	236	Turquoise
PMO013567	DRG1	234	Turquoise
PMO014649	BYST	234	Turquoise
PMO003174	MAGT1	232	Turquoise
PMO016352	LAR1B	232	Turquoise
PMO007835	PHLB2	231	Turquoise
PMO000991	CPEB4	230	Turquoise
PMO012205	IP3KA	229	Turquoise
PMO002559	LYPA2	229	Turquoise
PMO004268	ELMO2	229	Turquoise
PMO012170	ACYP1	226	Turquoise
PMO000181	RN216	226	Turquoise
PMO011596	BMPR2	225	Turquoise
PMO008621	RB33A	224	Turquoise
PMO010245	MOB1B	224	Turquoise
PMO003354	ZN236	223	Turquoise
PMO012262	RL23A	220	Turquoise
PMO008742	EFNB1	219	Turquoise
PMO006197	SYNEM	218	Turquoise
PMO011939	TRI47	215	Turquoise
PMO002299	PTN21	215	Turquoise
PMO002564	CLIC4	214	Turquoise
PMO015970	UPP2	214	Turquoise
PMO008483	CSTN1	214	Turquoise
PMO011573	KALRN	214	Turquoise
PMO007939	CBX6	214	Turquoise
PMO004611	PR40A	212	Turquoise
PMO004645	CABP2	211	Turquoise
PMO013685	KIF1B	211	Turquoise
PMO008592	PTBP1	210	Turquoise
PMO001492	TAL1	210	Turquoise
PMO014831	RL36	209	Turquoise
PMO000108	TMM8A	209	Turquoise
PMO014494	TPC10	209	Turquoise
PMO007107	F192A	209	Turquoise
PMO012706	NTF2	208	Turquoise
PMO007375	ESAM	205	Turquoise
PMO002468	MTG8	203	Turquoise
PMO008957	ABCF2	202	Turquoise
PMO003313	RBTN2	201	Turquoise
PMO004186	MAST3	201	Turquoise
PMO000997	RS14	201	Turquoise
PMO011729	UBXN4	200	Turquoise
PMO007156	SL9A5	200	Turquoise
PMO006129	SNX1	199	Turquoise
PMO015519	ANR17	198	Turquoise
PMO002509	VAPA	197	Turquoise
PMO013201	RASF3	197	Turquoise
PMO001657	FA73B	196	Turquoise
PMO007869	CP2U1	196	Turquoise
PMO012806	MAST2	195	Turquoise
PMO002699	MOCS1	194	Turquoise
PMO008126	SRBP2	194	Turquoise
PMO003922	DCOR	193	Turquoise
PMO000720	EOGT	193	Turquoise
PMO007361	ZBT44	192	Turquoise
PMO008801	RAP1A	191	Turquoise
PMO008506	TPRGL	191	Turquoise
PMO010173	Z518B	191	Turquoise
PMO007242	HELZ2	190	Turquoise
PMO004080	PKCB1	190	Turquoise
PMO010556	RD23B	188	Turquoise
PMO007354	FLI1	188	Turquoise
PMO001506	EI2BG	188	Turquoise
PMO015449	NAV1	187	Turquoise
PMO011602	IN80D	187	Turquoise
PMO006633	CDAN1	186	Turquoise
PMO003747	DDX42	185	Turquoise
PMO008213	HABP4	183	Turquoise
PMO012666	SNX20	183	Turquoise
PMO008563	RS15	182	Turquoise
PMO014677	MEP50	181	Turquoise
PMO012533	PHF12	181	Turquoise
PMO012837	ACOT9	181	Turquoise
PMO014341	SDC3	181	Turquoise
PMO013599	OSBP2	179	Turquoise
PMO006273	TRIP4	178	Turquoise
PMO013577	CX6A1	178	Turquoise
PMO008859	CDK13	177	Turquoise
PMO012683	SYAC	177	Turquoise
PMO013144	M3K1	177	Turquoise
PMO007352	DCPS	176	Turquoise
PMO003106	RT15	175	Turquoise
PMO016482	ZN551	175	Turquoise
PMO012785	MIER1	175	Turquoise
PMO008800	AT5F1	174	Turquoise
PMO009892	BNIP3	173	Turquoise
PMO003816	NIBAN	171	Turquoise
PMO013061	MED21	170	Turquoise
PMO003647	NUP53	170	Turquoise
PMO003768	UBE2Z	170	Turquoise
PMO013846	SNF5	170	Turquoise
PMO010074	MUL1	169	Turquoise
PMO003109	SNIP1	168	Turquoise
PMO009512	PTPRJ	168	Turquoise
PMO012471	TRI25	168	Turquoise
PMO000513	AHR	167	Turquoise
PMO013030	TTC38	167	Turquoise
PMO014941	RGS12	166	Turquoise
PMO004089	TGM2	166	Turquoise
PMO000770	CSN2	164	Turquoise
PMO009857	SAMD8	164	Turquoise
PMO012899	MFSD9	163	Turquoise
PMO001525	LATS2	163	Turquoise
PMO008332	TMX4	163	Turquoise
PMO015241	RHBT1	163	Turquoise
PMO006494	GATA2	162	Turquoise
PMO006312	UBE2B	162	Turquoise
PMO015982	MGAT2	162	Turquoise
PMO011974	PSD12	161	Turquoise
PMO008260	SNPC3	161	Turquoise
PMO010313	GOPC	161	Turquoise
PMO011911	ZEP2	161	Turquoise
PMO014220	GP124	160	Turquoise
PMO008078	WBP2	160	Turquoise
PMO009168	SBNO2	160	Turquoise
PMO015068	DDA1	159	Turquoise
PMO011644	LFG3	159	Turquoise
PMO006253	MFAP1	159	Turquoise
PMO013970	CERK1	159	Turquoise
PMO016333	BAF	158	Turquoise
PMO015803	FRM4A	158	Turquoise
PMO002931	RL9	157	Turquoise
PMO002263	BAG5	157	Turquoise
PMO015072	CRTC1	157	Turquoise
PMO002973	VGFR2	156	Turquoise
PMO010934	GLMPA	156	Turquoise
PMO011298	3BP5L	156	Turquoise
PMO012204	PRS6A	156	Turquoise
PMO002312	SYNE3	156	Turquoise
PMO012628	CPIN1	155	Turquoise
PMO004267	JPH2	155	Turquoise
PMO006480	UBP4	154	Turquoise
PMO008553	BABA1	154	Turquoise
PMO007976	SUN2	154	Turquoise
PMO007958	EIF3D	154	Turquoise
PMO009209	MET18	154	Turquoise
PMO016064	TYSD1	154	Turquoise
PMO012074	ARFG2	154	Turquoise
PMO016054	H101	153	Turquoise
PMO003034	EXC6B	153	Turquoise
PMO005340	CR021	152	Turquoise
PMO012155	RHG01	152	Turquoise
PMO013466	CC107	151	Turquoise
PMO012710	MTSSL	148	Turquoise
PMO014643	ANK1	147	Turquoise
PMO002849	DIAP2	146	Turquoise
PMO000692	ARI2	146	Turquoise
PMO007648	RHG42	146	Turquoise
PMO004261	RPR1B	146	Turquoise
PMO013859	PR14L	146	Turquoise
PMO004130	TBC23	145	Turquoise
PMO003336	ZN830	145	Turquoise
PMO006966	RUBIC	145	Turquoise
PMO000901	SYRC	144	Turquoise
PMO010349	EXOS9	144	Turquoise
PMO009626	BCL10	143	Turquoise
PMO012328	INT2	143	Turquoise
PMO014045	SDCG3	142	Turquoise
PMO015944	RUSD2	142	Turquoise
PMO012359	NUP88	142	Turquoise
PMO002542	TCEA3	142	Turquoise
PMO012280	VPS53	142	Turquoise
PMO010033	DOCK9	142	Turquoise
PMO000222	NHRF2	141	Turquoise
PMO008333	F161A	141	Turquoise
PMO002689	RD3	141	Turquoise
PMO009222	PACE1	141	Turquoise
PMO003742	TANC2	141	Turquoise
PMO008898	GARL3	140	Turquoise
PMO004550	SAMH1	140	Turquoise
PMO012888	CDC16	140	Turquoise
PMO014000	PRIC1	139	Turquoise
PMO003575	FOG1	139	Turquoise
PMO005632	HA1F	139	Turquoise
PMO008983	TPTE2	139	Turquoise
PMO014244	GFPT1	139	Turquoise
PMO002613	AFF1	139	Turquoise
PMO003585	ZFHX3	139	Turquoise
PMO011393	ADA23	139	Turquoise
PMO011387	TRAK2	138	Turquoise
PMO012595	RIP	138	Turquoise
PMO002544	YRK	137	Turquoise
PMO013007	EPS8	137	Turquoise
PMO003056	TBG1	136	Turquoise
PMO004490	PI42B	136	Turquoise
PMO000432	METL6	136	Turquoise
PMO003129	41	136	Turquoise
PMO011340	RS18	135	Turquoise
PMO014203	JARD2	135	Turquoise
PMO009084	TCPG	135	Turquoise
PMO010277	RGRF2	135	Turquoise
PMO007460	CO4A1	134	Turquoise
PMO003692	A4GAT	134	Turquoise
PMO004773	PERQ2	134	Turquoise
PMO010579	T184C	134	Turquoise
PMO002517	PSMG2	134	Turquoise
PMO002355	STK26	134	Turquoise
PMO007945	DDX17	134	Turquoise
PMO001684	DPP2	133	Turquoise
PMO006834	HS12A	133	Turquoise
PMO008315	TCPD	132	Turquoise
PMO002570	MFR1L	131	Turquoise
PMO010298	ATG7	131	Turquoise
PMO008940	CCD12	131	Turquoise
PMO014323	TR150	131	Turquoise
PMO001807	SET1B	129	Turquoise
PMO015981	KLDC2	128	Turquoise
PMO006720	MADD	128	Turquoise
PMO000272	SDK1	128	Turquoise
PMO007007	LYRM2	127	Turquoise
PMO010527	H2A4	127	Turquoise
PMO016194	TAM41	127	Turquoise
PMO002885	MCUR1	127	Turquoise
PMO008632	SHRM4	126	Turquoise
PMO006441	RNF14	126	Turquoise
PMO001232	PPTC7	126	Turquoise
PMO016171	2019-03-02	126	Turquoise
PMO006856	XPP1	126	Turquoise
PMO005706	SGF29	125	Turquoise
PMO015091	FUT10	125	Turquoise
PMO015751	PCDH1	125	Turquoise
PMO017012	SSU72	125	Turquoise
PMO002471	MTEF3	124	Turquoise
PMO005799	RPA43	124	Turquoise
PMO007248	HM13	124	Turquoise
PMO004008	NEUA	123	Turquoise
PMO006258	GALK2	123	Turquoise
PMO002092	INF2	122	Turquoise
PMO007732	PREX1	122	Turquoise
PMO015818	AMPB	122	Turquoise
PMO009124	YIPF4	121	Turquoise
PMO000233	TNR6A	121	Turquoise
PMO002227	KS6C1	121	Turquoise
PMO014507	BCOR	121	Turquoise
PMO000954	RAB24	120	Turquoise
PMO010286	KAD6	120	Turquoise
PMO016344	KIRR1	119	Turquoise
PMO000601	BSN	119	Turquoise
PMO003352	LR16A	119	Turquoise
PMO008868	GNDS	119	Turquoise
PMO015738	EMC4	118	Turquoise
PMO003301	KCNA4	118	Turquoise
PMO006536	ITPR1	118	Turquoise
PMO000626	WNT5A	117	Turquoise
PMO013284	YETS4	117	Turquoise
PMO014678	AA3R	117	Turquoise
PMO000635	S61A1	117	Turquoise
PMO000229	COG7	116	Turquoise
PMO001685	UBP20	116	Turquoise
PMO002697	PTN14	116	Turquoise
PMO017007	MAK16	116	Turquoise
PMO009507	PP6R3	115	Turquoise
PMO008879	PHF19	115	Turquoise
PMO006289	RAM	115	Turquoise
PMO013854	DOPD	114	Turquoise
PMO001345	PSMD1	114	Turquoise
PMO001560	MAON	114	Turquoise
PMO014981	MIIP	114	Turquoise
PMO010093	MYO1D	113	Turquoise
PMO006724	VASH1	113	Turquoise
PMO002786	BRCA1	113	Turquoise
PMO009199	GLNA	113	Turquoise
PMO015976	FMNL2	113	Turquoise
PMO001289	VPP2	113	Turquoise
PMO001255	AACS	113	Turquoise
PMO015885	TM241	113	Turquoise
PMO000323	HMOX2	112	Turquoise
PMO005764	CKLF6	112	Turquoise
PMO015163	NEMP2	112	Turquoise
PMO010243	S4A4	112	Turquoise
PMO006564	PLXB1	112	Turquoise
PMO014591	BNI3L	111	Turquoise
PMO004649	SPTB1	111	Turquoise
PMO003378	PCAT1	111	Turquoise
PMO005113	GPR61	111	Turquoise
PMO003121	XKR8	111	Turquoise
PMO009836	GATL2	111	Turquoise
PMO008128	MILK1	111	Turquoise
PMO010350	RL7L	111	Turquoise
PMO010402	IKKA	111	Turquoise
PMO002248	TIM9	110	Turquoise
PMO012515	MYO1C	110	Turquoise
PMO001121	NANO1	110	Turquoise
PMO003172	HDAC8	110	Turquoise
PMO000926	TBC9B	110	Turquoise
PMO015579	NPA1P	110	Turquoise
PMO014427	TRNK1	110	Turquoise
PMO014041	CO5A1	109	Turquoise
PMO002691	NEK2	109	Turquoise
PMO014629	ANXA4	109	Turquoise
PMO012731	VATO	109	Turquoise
PMO002090	C170B	109	Turquoise
PMO003110	NOG2	109	Turquoise
PMO000192	TELO2	109	Turquoise
PMO004876	CLIP2	109	Turquoise
PMO013476	RASF9	109	Turquoise
PMO001775	RIPL2	108	Turquoise
PMO003265	TTC3	108	Turquoise
PMO002303	LGMN	108	Turquoise
PMO001485	NRDC	107	Turquoise
PMO008662	KLF3	107	Turquoise
PMO002347	S2543	107	Turquoise
PMO010586	UBP40	107	Turquoise
PMO002461	UAP1L	107	Turquoise
PMO012466	DUS1L	107	Turquoise
PMO014907	UBP48	107	Turquoise
PMO014630	TPA	107	Turquoise
PMO016218	PALD	106	Turquoise
PMO005982	CA198	106	Turquoise
PMO011538	MYLK	105	Turquoise
PMO015851	TIE2	105	Turquoise
PMO007611	CEP57	105	Turquoise
PMO012887	CHAP1	105	Turquoise
PMO012796	ZZZ3	105	Turquoise
PMO003551	CRBG3	105	Turquoise
PMO011590	BZW1	105	Turquoise
PMO015783	TNPO3	105	Turquoise
PMO003077	CDK12	105	Turquoise
PMO006533	CNTN4	105	Turquoise
PMO007978	CP2D4	105	Turquoise
PMO013481	BTG1	104	Turquoise
PMO006291	LRRK1	104	Turquoise
PMO001545	MAML2	104	Turquoise
PMO009459	PRS7	104	Turquoise
PMO010374	TNR11	104	Turquoise
PMO002943	TLR6	103	Turquoise
PMO014025	NEL	103	Turquoise
PMO011737	CARTF	103	Turquoise
PMO013720	VATH	103	Turquoise
PMO009573	TSN14	103	Turquoise
PMO005125	TRI35	103	Turquoise
PMO001158	MYOF	102	Turquoise
PMO008970	NUD15	102	Turquoise
PMO014266	CHPF2	102	Turquoise
PMO014485	ERG	102	Turquoise
PMO000633	RAB7A	101	Turquoise
PMO004738	PTBP2	101	Turquoise
PMO008113	TIMP3	101	Turquoise
PMO012591	TSR1	101	Turquoise
PMO011830	PPR21	100	Turquoise
PMO010917	ELOF1	100	Turquoise
PMO011951	NMDE3	100	Turquoise
PMO014524	RT05	100	Turquoise
PMO004391	PRP18	100	Turquoise
PMO008692	GUF1	100	Turquoise
PMO011779	ARI4B	100	Turquoise
PMO008102	H5	99	Turquoise
PMO002406	RGS3	99	Turquoise
PMO013943	PLRG1	99	Turquoise
PMO011829	ASM3A	99	Turquoise
PMO004791	SYNC	99	Turquoise
PMO003144	AIFM1	98	Turquoise
PMO013933	VP37A	98	Turquoise
PMO003901	F102B	98	Turquoise
PMO007185	PLCG2	98	Turquoise
PMO011815	MYCT1	98	Turquoise
PMO013251	MSRB3	98	Turquoise
PMO013601	TBX3	97	Turquoise
PMO013647	DJC11	97	Turquoise
PMO011432	MYO10	97	Turquoise
PMO012371	UR2R	97	Turquoise
PMO012499	IFT22	97	Turquoise
PMO004556	RHG39	97	Turquoise
PMO007094	PPR3D	97	Turquoise
PMO016148	MRC2	97	Turquoise
PMO012228	C1QBP	97	Turquoise
PMO012479	ARMC7	97	Turquoise
PMO003108	EAF6	96	Turquoise
PMO001841	CD109	96	Turquoise
PMO006831	SPD2A	96	Turquoise
PMO011899	COPB	96	Turquoise
PMO013709	IMPA3	96	Turquoise
PMO007486	SPX2	96	Turquoise
PMO002117	GLRX5	95	Turquoise
PMO002900	GRHPR	95	Turquoise
PMO000476	CLD12	95	Turquoise
PMO015412	TCPE	95	Turquoise
PMO013303	NAKD2	95	Turquoise
PMO014733	LSG1	95	Turquoise
PMO007186	S38A6	95	Turquoise
PMO008262	CATL1	94	Turquoise
PMO016108	APC15	94	Turquoise
PMO008700	EXOC1	94	Turquoise
PMO004534	CLN5	94	Turquoise
PMO007561	BCL9L	93	Turquoise
PMO003788	KCMF1	93	Turquoise
PMO008194	MCM4	93	Turquoise
PMO009840	MKS1	93	Turquoise
PMO016570	CRCM	93	Turquoise
PMO012623	CFA20	93	Turquoise
PMO015637	ERCC5	92	Turquoise
PMO002125	ZC3HE	92	Turquoise
PMO008745	RHG20	92	Turquoise
PMO008881	RAB14	92	Turquoise
PMO009945	TRM5	92	Turquoise
PMO008659	UBE2K	92	Turquoise
PMO004784	PLCG1	91	Turquoise
PMO003751	B3AT	91	Turquoise
PMO013831	PESC	91	Turquoise
PMO013078	HIPK2	90	Turquoise
PMO014896	ARGAL	90	Turquoise
PMO000691	P4HTM	90	Turquoise
PMO001112	CASP7	90	Turquoise
PMO002667	CASP6	90	Turquoise
PMO002720	EMAL4	90	Turquoise
PMO002414	NIBL1	90	Turquoise
PMO006881	EIF2A	90	Turquoise
PMO013796	LPIN2	90	Turquoise
PMO012733	KLF4	90	Turquoise
PMO008930	DHX36	90	Turquoise
PMO007264	MARE1	90	Turquoise
PMO013800	MPPE1	89	Turquoise
PMO014614	CP21A	89	Turquoise
PMO003293	T11L1	89	Turquoise
PMO010426	TERA	89	Turquoise
PMO014750	SP130	89	Turquoise
PMO012505	MDHM	88	Turquoise
PMO012748	RAD54	88	Turquoise
PMO000138	S14L5	88	Turquoise
PMO001164	ATRN1	88	Turquoise
PMO012549	CTNS	88	Turquoise
PMO009024	TFDP2	87	Turquoise
PMO013892	CABIN	87	Turquoise
PMO013761	NDUF6	86	Turquoise
PMO000870	TMOD3	86	Turquoise
PMO007672	FA65C	86	Turquoise
PMO000624	SELK	86	Turquoise
PMO006507	OGG1	86	Turquoise
PMO013821	D19L4	86	Turquoise
PMO016235	ACS2L	86	Turquoise
PMO006571	SETD5	86	Turquoise
PMO013613	TADBP	86	Turquoise
PMO015852	AKAP2	86	Turquoise
PMO003283		85	Turquoise
PMO006372	NEU1B	85	Turquoise
PMO016670	LIN7B	85	Turquoise
PMO009748	KCD20	85	Turquoise
PMO006166	MYO5A	84	Turquoise
PMO000993	ADRA2	84	Turquoise
PMO006999	HACE1	84	Turquoise
PMO002512	MLRN	83	Turquoise
PMO003397	RGSL	83	Turquoise
PMO006631	UBR1	83	Turquoise
PMO013131	NNTM	83	Turquoise
PMO013439	SPCS3	82	Turquoise
PMO003527	CREG1	81	Turquoise
PMO015185	LRC8D	81	Turquoise
PMO011797	MTFR2	80	Turquoise
PMO009286	NDUS6	80	Turquoise
PMO007442	PDCL3	80	Turquoise
PMO001977	UTP15	80	Turquoise
PMO008529	ATD3A	80	Turquoise
PMO002095	APOP1	79	Turquoise
PMO016336	SIR2	79	Turquoise
PMO000140	ANKF1	79	Turquoise
PMO008708	N4BP2	79	Turquoise
PMO016216	ASCC1	79	Turquoise
PMO014519	FA98A	79	Turquoise
PMO006449	PTPRG	79	Turquoise
PMO016104	EMSY	79	Turquoise
PMO003177	TMLH	78	Turquoise
PMO013026	F118A	78	Turquoise
PMO013044	BRAF	78	Turquoise
PMO008443	THAP5	78	Turquoise
PMO000824	CIB1	77	Turquoise
PMO004521	CK096	77	Turquoise
PMO001651	SPTN1	77	Turquoise
PMO006247	FMT	77	Turquoise
PMO010003	GOGB1	77	Turquoise
PMO005702	ZFP2	77	Turquoise
PMO013812	ENY2	77	Turquoise
PMO015911	WTIP	76	Turquoise
PMO016213	CBX5	76	Turquoise
PMO009211	PIGC	76	Turquoise
PMO009229	GBRR3	76	Turquoise
PMO013733	SNX16	76	Turquoise
PMO015351	MFRN1	75	Turquoise
PMO015678	HBB	75	Turquoise
PMO000644	XPC	75	Turquoise
PMO001003	KC1A	75	Turquoise
PMO001980	RIFK	75	Turquoise
PMO002830	HEPH	75	Turquoise
PMO008418	GTSE1	75	Turquoise
PMO013241	WDR91	75	Turquoise
PMO014588	RT26	75	Turquoise
PMO014497	FUND1	74	Turquoise
PMO009445	ANPRA	74	Turquoise
PMO014040	RXRA	74	Turquoise
PMO008779	URFB1	74	Turquoise
PMO012474	KCTD2	74	Turquoise
PMO009664	PHRF1	74	Turquoise
PMO011568	CC173	74	Turquoise
PMO014688	SRPK1	73	Turquoise
PMO000160	TCPR1	73	Turquoise
PMO014930	MAEA	73	Turquoise
PMO005110	CAD11	73	Turquoise
PMO009096	SHE	72	Turquoise
PMO012449		72	Turquoise
PMO014078	UBAC1	72	Turquoise
PMO004529	PRR5L	72	Turquoise
PMO012128	DLL4	71	Turquoise
PMO004167	TRM44	71	Turquoise
PMO012066	XYLT2	71	Turquoise
PMO012999	DDX11	71	Turquoise
PMO001693	NELFB	71	Turquoise
PMO005178	GSTCD	71	Turquoise
PMO002579	ARI1A	70	Turquoise
PMO015990	NDUBB	70	Turquoise
PMO009108	RAB1A	70	Turquoise
PMO003652	ZC3HF	70	Turquoise
PMO006620	EXD2	70	Turquoise
PMO006925	IF4E2	70	Turquoise
PMO008810	BRPF3	70	Turquoise
PMO009667	CPT1A	70	Turquoise
PMO011500	ALS2	70	Turquoise
PMO009147	MAL	70	Turquoise
PMO014664	TAF11	70	Turquoise
PMO001377	PROF2	69	Turquoise
PMO002573	F110D	69	Turquoise
PMO010871	T2FA	69	Turquoise
PMO010095	NMT1	69	Turquoise
PMO011992	NPL4	69	Turquoise
PMO015320	S10AB	69	Turquoise
PMO003412	RBG1L	69	Turquoise
PMO008888	STRBP	69	Turquoise
PMO013728	GGH	69	Turquoise
PMO000304	RL1D1	69	Turquoise
PMO010457	RNZ2	69	Turquoise
PMO011401	PKHA3	69	Turquoise
PMO008234	KLRG1	69	Turquoise
PMO005878	THNS1	69	Turquoise
PMO000151	TM204	68	Turquoise
PMO007378	ORN	68	Turquoise
PMO007963	RTCB	68	Turquoise
PMO004324	LIPE	68	Turquoise
PMO012890	TMCO3	68	Turquoise
PMO015207	SHLB1	67	Turquoise
PMO012535	MY18A	67	Turquoise
PMO009341	EIF3H	67	Turquoise
PMO007916	AIMP1	67	Turquoise
PMO007131	OSGI1	67	Turquoise
PMO012696	SNRK	67	Turquoise
PMO006561	TRNT1	67	Turquoise
PMO010007	LRRC4	67	Turquoise
PMO012531	F222B	67	Turquoise
PMO011449	PNKD	67	Turquoise
PMO015992	UBA1	66	Turquoise
PMO007068	SESN1	66	Turquoise
PMO014552	RMD2	66	Turquoise
PMO012311	MED13	66	Turquoise
PMO014473	ZBT21	66	Turquoise
PMO003937	ABTB2	66	Turquoise
PMO012338	RFFL	66	Turquoise
PMO012544	ZSWM7	66	Turquoise
PMO008908	SURF1	65	Turquoise
PMO007481	M4K4	65	Turquoise
PMO012175	RAPSN	65	Turquoise
PMO002169	PURA2	65	Turquoise
PMO001787	SH2B3	65	Turquoise
PMO006022	RF1ML	65	Turquoise
PMO016111	RUSC2	65	Turquoise
PMO009948	DNLI4	65	Turquoise
PMO014140	RCC1	65	Turquoise
PMO003331	FRS1L	64	Turquoise
PMO010134	DJC25	64	Turquoise
PMO000305	CPPED	64	Turquoise
PMO008590	HMHA1	64	Turquoise
PMO015263	PSA4	64	Turquoise
PMO000809	AAGAB	64	Turquoise
PMO006864	MCMBP	64	Turquoise
PMO012877	VEGFD	63	Turquoise
PMO009267	PDCD6	62	Turquoise
PMO000211	HBA	62	Turquoise
PMO004660	XPA	62	Turquoise
PMO006728	RPAP1	62	Turquoise
PMO012778	CAHD1	62	Turquoise
PMO013676	TMM52	62	Turquoise
PMO006182	MEX3B	61	Turquoise
PMO004254	EPB42	61	Turquoise
PMO015491	NFL	61	Turquoise
PMO012882	REV1	61	Turquoise
PMO000771	ZNT4	61	Turquoise
PMO003935	O1030	61	Turquoise
PMO004860	EAA2	61	Turquoise
PMO012557	BCAS3	61	Turquoise
PMO003818	TPR	61	Turquoise
PMO012103	DCAF5	60	Turquoise
PMO005009	UB2G1	60	Turquoise
PMO007543	APLP2	60	Turquoise
PMO015652	FARP1	60	Turquoise
PMO000022	MSB1A	59	Turquoise
PMO002657	AP1AR	59	Turquoise
PMO009081	PMVK	59	Turquoise
PMO011595	FZD7	58	Turquoise
PMO008395	PEX13	58	Turquoise
PMO001924	PLIN2	58	Turquoise
PMO004388	DHTK1	58	Turquoise
PMO014627	ADDB	58	Turquoise
PMO010060	SMAD7	58	Turquoise
PMO000836	CGNL1	58	Turquoise
PMO001180	NFKB2	57	Turquoise
PMO000345	ARC1B	57	Turquoise
PMO001287	KDM2B	57	Turquoise
PMO012341	NEK8	57	Turquoise
PMO013184	TLN1	57	Turquoise
PMO011991	OXLD1	57	Turquoise
PMO012500	ALKB4	57	Turquoise
PMO002618	CSN4	56	Turquoise
PMO002326	RHOG	56	Turquoise
PMO005203	ZN628	56	Turquoise
PMO012053	LC7L3	56	Turquoise
PMO007637	PICAL	56	Turquoise
PMO014356	ZC12A	55	Turquoise
PMO013423	ASAH1	55	Turquoise
PMO010238	SAS10	55	Turquoise
PMO014358	PUM1	55	Turquoise
PMO007360	FEZ1	55	Turquoise
PMO001375	RM47	55	Turquoise
PMO006100	NU133	55	Turquoise
PMO006493	RPN1	55	Turquoise
PMO000299	MRP1	55	Turquoise
PMO007967	PRDM4	55	Turquoise
PMO002758	DNJC7	55	Turquoise
PMO004090	PPGB	55	Turquoise
PMO003654	ASND1	55	Turquoise
PMO005990	TSNAX	55	Turquoise
PMO005154	UQCC1	54	Turquoise
PMO004670	HEMGN	54	Turquoise
PMO003656	GLSL	54	Turquoise
PMO001755	SCRB1	54	Turquoise
PMO003674	NB5R3	54	Turquoise
PMO006850	EXOC6	54	Turquoise
PMO013675	PEX10	54	Turquoise
PMO016203	ANKH1	54	Turquoise
PMO014734	AGFG1	54	Turquoise
PMO009733	EIF2D	54	Turquoise
PMO015397	OTUL	53	Turquoise
PMO016144	PRS8	53	Turquoise
PMO008305	TRBM	53	Turquoise
PMO000419	MYRIP	53	Turquoise
PMO009140	NAC1	53	Turquoise
PMO001597	SKA3	53	Turquoise
PMO009769	KAT7	53	Turquoise
PMO004358	HTAI2	53	Turquoise
PMO007504	SIK3	53	Turquoise
PMO000673	RAD18	52	Turquoise
PMO001181	LDB1	52	Turquoise
PMO003489	SFT2C	52	Turquoise
PMO014407	SMAD6	52	Turquoise
PMO000838	PAR16	52	Turquoise
PMO000936	CCD69	52	Turquoise
PMO009216	STX6	52	Turquoise
PMO006252	DUT	52	Turquoise
PMO015050	PGPI	52	Turquoise
PMO002663	HPGDS	52	Turquoise
PMO013681	UB2J2	52	Turquoise
PMO010418	YBOX1	51	Turquoise
PMO008149	RAB2A	51	Turquoise
PMO014204	MAK	51	Turquoise
PMO002774	MED24	51	Turquoise
PMO013616	UBE4B	50	Turquoise
PMO003021	FAKD5	50	Turquoise
PMO003432	TRIM7	50	Turquoise
PMO007656	TF3A	50	Turquoise
PMO002436	FNBP1	49	Turquoise
PMO007365	TBCEL	49	Turquoise
PMO002597	TINAL	49	Turquoise
PMO014145	MPRA	49	Turquoise
PMO010764	KIF3C	49	Turquoise
PMO001692	SAPC2	49	Turquoise
PMO013553	RFC5	49	Turquoise
PMO016387	KLH33	49	Turquoise
PMO009375	SIA4A	49	Turquoise
PMO006237	DET1	49	Turquoise
PMO001510	MTMR6	48	Turquoise
PMO004647	FNBP4	48	Turquoise
PMO003325	FBX3	48	Turquoise
PMO000238	LST8	48	Turquoise
PMO013596	BCR	48	Turquoise
PMO007529	GLBL2	48	Turquoise
PMO013034	PH4H	48	Turquoise
PMO013328	ERCC8	47	Turquoise
PMO000145	VATL	47	Turquoise
PMO007844	APC10	47	Turquoise
PMO003396	IER5	47	Turquoise
PMO014531	SATT	47	Turquoise
PMO013092	TIF1A	47	Turquoise
PMO008785	FANCE	47	Turquoise
PMO003953	DDB1	46	Turquoise
PMO004779	A16L1	46	Turquoise
PMO005017	AQP3	46	Turquoise
PMO002044	EPHB5	46	Turquoise
PMO015957	CHSTE	46	Turquoise
PMO014112	KAD2	46	Turquoise
PMO005914	MDR1	46	Turquoise
PMO003195	GBRL2	45	Turquoise
PMO007563	MUC18	45	Turquoise
PMO000081	TMC7	45	Turquoise
PMO015532	ATS3	45	Turquoise
PMO007693	CABL2	45	Turquoise
PMO002258	AHNK	45	Turquoise
PMO001702	TOR1B	45	Turquoise
PMO013795	YES	45	Turquoise
PMO009051	S19A3	45	Turquoise
PMO013773	DCA13	44	Turquoise
PMO007662	TM135	44	Turquoise
PMO004307	ANR39	44	Turquoise
PMO009718	SERPH	44	Turquoise
PMO006314	SC24A	44	Turquoise
PMO002069	ZYX	44	Turquoise
PMO012855	LAMP1	44	Turquoise
PMO005047	ACER3	44	Turquoise
PMO007310	SIDT2	43	Turquoise
PMO013391	GCYA3	43	Turquoise
PMO004540	BORA	43	Turquoise
PMO009079	SMG5	43	Turquoise
PMO003012	IN80B	43	Turquoise
PMO010651	PCNA	43	Turquoise
PMO012378	UNK	43	Turquoise
PMO004213	MED19	43	Turquoise
PMO010107	SOX13	42	Turquoise
PMO014124	RHD	42	Turquoise
PMO007335	TM136	42	Turquoise
PMO008974	MTLR	42	Turquoise
PMO010166	LYAR	42	Turquoise
PMO000522	SNX10	42	Turquoise
PMO011875	ABCC8	42	Turquoise
PMO013786	APCD1	42	Turquoise
PMO000338		42	Turquoise
PMO016067	APC16	42	Turquoise
PMO002628	LTOR3	41	Turquoise
PMO015540	SUV3	41	Turquoise
PMO001352	BCL6	41	Turquoise
PMO007592	RSLBA	41	Turquoise
PMO003047	RL27	41	Turquoise
PMO004192	SAFB2	41	Turquoise
PMO003103	TPPC3	41	Turquoise
PMO012465	SPHK1	40	Turquoise
PMO005268	TDRKH	40	Turquoise
PMO006224	ZN710	40	Turquoise
PMO003592	BANP	40	Turquoise
PMO013541	PA2G3	40	Turquoise
PMO012321	T120A	40	Turquoise
PMO014409	FLAD1	40	Turquoise
PMO000787	CRNL1	40	Turquoise
PMO004704	FRRS1	39	Turquoise
PMO009807	NAPEP	39	Turquoise
PMO013872	TAOK3	39	Turquoise
PMO016491	TIM	39	Turquoise
PMO003817	TRM1L	39	Turquoise
PMO012894	TRI18	39	Turquoise
PMO001317	GOLI4	39	Turquoise
PMO015147	TMT1	39	Turquoise
PMO002054	UBP5	39	Turquoise
PMO002344	NDUA1	38	Turquoise
PMO000535	EPC1	38	Turquoise
PMO001797	UBE3B	38	Turquoise
PMO009721	ARHGH	38	Turquoise
PMO005930	LMBR1	38	Turquoise
PMO010359	ENTP6	38	Turquoise
PMO010475	VPP3	38	Turquoise
PMO014496	DIA1R	38	Turquoise
PMO008924	RARR2	38	Turquoise
PMO001772	HEP2	38	Turquoise
PMO011745	CTR9	38	Turquoise
PMO012083	ERH	38	Turquoise
PMO013113	APH1A	38	Turquoise
PMO012287	APBP2	38	Turquoise
PMO012911	GEMI8	38	Turquoise
PMO008010	SNX12	38	Turquoise
PMO013346	ANR55	38	Turquoise
PMO001739	PTN11	38	Turquoise
PMO001762	KNTC1	37	Turquoise
PMO008235	BT1A1	37	Turquoise
PMO004610	RPRM	37	Turquoise
PMO007402	PRDX4	37	Turquoise
PMO014533	PNO1	37	Turquoise
PMO014615	PPIA	37	Turquoise
PMO003203	NOB1	37	Turquoise
PMO007144	LONP2	36	Turquoise
PMO012701	FA65A	36	Turquoise
PMO007311	TAGL	36	Turquoise
PMO002429	DOLK	36	Turquoise
PMO007297	XPO2	36	Turquoise
PMO003546	IGSF3	36	Turquoise
PMO009134	RPAC1	36	Turquoise
PMO011674	NOP58	36	Turquoise
PMO001293	PI4KA	36	Turquoise
PMO012072	KAP0	35	Turquoise
PMO000359		35	Turquoise
PMO007177	MT1	35	Turquoise
PMO011765	PRR18	35	Turquoise
PMO014420	CG025	35	Turquoise
PMO000797	KBTBD	35	Turquoise
PMO003873	AMYP	35	Turquoise
PMO015205	CTL3	35	Turquoise
PMO012686	AVT2	35	Turquoise
PMO015113	TOM34	35	Turquoise
PMO004217	TIM10	34	Turquoise
PMO009584	MMRN2	34	Turquoise
PMO015467	HPSE	34	Turquoise
PMO000724	BAP1	34	Turquoise
PMO013446	PALLD	34	Turquoise
PMO006600	SEM3D	34	Turquoise
PMO006562	RBNS5	34	Turquoise
PMO010551	FSD1L	34	Turquoise
PMO011363	ZBTB3	34	Turquoise
PMO008574	FSTL3	34	Turquoise
PMO016019	BAP29	34	Turquoise
PMO012226	P2RX1	34	Turquoise
PMO008905	CI116	34	Turquoise
PMO014715	RM44	34	Turquoise
PMO016693	GSTA2	34	Turquoise
PMO006845	CUE2A	34	Turquoise
PMO012969	MTPN	33	Turquoise
PMO003273	TSN7	33	Turquoise
PMO009268	TEX10	33	Turquoise
PMO013840	WSB2	33	Turquoise
PMO003050	AOC3	33	Turquoise
PMO002792	STA5B	33	Turquoise
PMO003058	COASY	33	Turquoise
PMO009154	HDGR2	33	Turquoise
PMO001998	GO45	33	Turquoise
PMO006513	SC6A8	33	Turquoise
PMO008919	TMUB1	33	Turquoise
PMO000114	UBAD1	32	Turquoise
PMO007555	ZPR1	32	Turquoise
PMO009574	EXOS3	32	Turquoise
PMO017009	ELP4	32	Turquoise
PMO015154	SFRP3	32	Turquoise
PMO000711	DUS7	32	Turquoise
PMO012281	F101B	32	Turquoise
PMO002157	CN159	32	Turquoise
PMO013916	CBR4	32	Turquoise
PMO014571	CCD94	31	Turquoise
PMO001782	EI2BA	31	Turquoise
PMO009612	WBS22	31	Turquoise
PMO010242	NUP54	31	Turquoise
PMO012634	RBP10	31	Turquoise
PMO003671	WDR75	31	Turquoise
PMO012475	RT07	31	Turquoise
PMO015287	AGRF5	31	Turquoise
PMO010234	ANTR2	31	Turquoise
PMO012590	AP2B1	30	Turquoise
PMO012933	DUS16	30	Turquoise
PMO013489	NET4	30	Turquoise
PMO015461	AA1R	30	Turquoise
PMO000685	OASL2	30	Turquoise
PMO014573	SPRE	30	Turquoise
PMO008373	NPHP1	30	Turquoise
PMO002235	FLVC1	29	Turquoise
PMO007190	ORC6	29	Turquoise
PMO013880	RLA0	29	Turquoise
PMO005787	HXA5	29	Turquoise
PMO011522	TF3C3	29	Turquoise
PMO004348	S29A3	29	Turquoise
PMO002571	EXT1C	29	Turquoise
PMO002568	ARH	29	Turquoise
PMO014250	AP3M2	29	Turquoise
PMO015908	PDP2	29	Turquoise
PMO010943	LOXL1	29	Turquoise
PMO015055	CS060	29	Turquoise
PMO015907	SASB	29	Turquoise
PMO001024	SPRC	28	Turquoise
PMO007059	LAMA4	28	Turquoise
PMO002470	RB12B	28	Turquoise
PMO003464	OAZ1	28	Turquoise
PMO013152	PPWD1	28	Turquoise
PMO010673	GRHPR	28	Turquoise
PMO000669	PZRN3	28	Turquoise
PMO008500	RER1	28	Turquoise
PMO004907	IF172	28	Turquoise
PMO009317	CB39L	28	Turquoise
PMO014405	RIT1	28	Turquoise
PMO012015	RL38	28	Turquoise
PMO000172	MYH11	27	Turquoise
PMO002501	ROCK1	27	Turquoise
PMO004141	FIL1L	27	Turquoise
PMO013708	FAN	27	Turquoise
PMO002440	MED27	27	Turquoise
PMO008232	RCL1	27	Turquoise
PMO010139	PLAP	27	Turquoise
PMO016190	GNA1	27	Turquoise
PMO000882	AP3S2	27	Turquoise
PMO001135	MK08	27	Turquoise
PMO005997	LEG8	27	Turquoise
PMO000001	NDUB6	26	Turquoise
PMO005232	NACA	26	Turquoise
PMO001792	ARBK2	26	Turquoise
PMO004121	U5S1	26	Turquoise
PMO013914	TM192	26	Turquoise
PMO003628	NAT10	26	Turquoise
PMO002065	AT1A1	26	Turquoise
PMO003052	WNK4	26	Turquoise
PMO000265	BUD31	26	Turquoise
PMO000947	RN145	26	Turquoise
PMO006806	SPF30	26	Turquoise
PMO004414	RHAG	26	Turquoise
PMO011733	ABCB6	26	Turquoise
PMO001162	MFRN2	26	Turquoise
PMO015017	LSM4	26	Turquoise
PMO001778	CHFR	26	Turquoise
PMO004154	NSG1	26	Turquoise
PMO008575	HCN2	25	Turquoise
PMO008769	MED20	25	Turquoise
PMO002323	FA8	25	Turquoise
PMO007927	NAGAB	25	Turquoise
PMO009456	F185A	25	Turquoise
PMO013151	CWC27	25	Turquoise
PMO014361	ACHB2	25	Turquoise
PMO006539	ARL8B	25	Turquoise
PMO013881	GATL3	25	Turquoise
PMO010237	SCRB2	25	Turquoise
PMO008875	MPPA	24	Turquoise
PMO014714	ZBT38	24	Turquoise
PMO011864	PDCD2	24	Turquoise
PMO000287	PMS2	24	Turquoise
PMO015922	DECR	24	Turquoise
PMO003130	TAF12	24	Turquoise
PMO011918		24	Turquoise
PMO004301	PCYOX	24	Turquoise
PMO008902	TRAF1	24	Turquoise
PMO011592	CASPA	24	Turquoise
PMO012550	S47A1	24	Turquoise
PMO001060	HECD2	24	Turquoise
PMO010117	OTUD3	23	Turquoise
PMO015074	DAPK3	23	Turquoise
PMO004726	FGD3	23	Turquoise
PMO011869	NCOA7	23	Turquoise
PMO001721	AUTS2	23	Turquoise
PMO013718	LYPA1	23	Turquoise
PMO004286	ZDHC5	23	Turquoise
PMO014211	DOK2	23	Turquoise
PMO002296	P4R3A	23	Turquoise
PMO009543	SNR48	23	Turquoise
PMO011894	TOM20	22	Turquoise
PMO009936	SIX4	22	Turquoise
PMO013232	ELK3	22	Turquoise
PMO000197	RB40C	22	Turquoise
PMO008962	WBP4	22	Turquoise
PMO005274	DTX3	22	Turquoise
PMO014670	AP4B1	22	Turquoise
PMO008064	NKRF	22	Turquoise
PMO007372	TECTA	22	Turquoise
PMO009684	EDRF1	22	Turquoise
PMO013022	S6A13	22	Turquoise
PMO007026	COCA1	22	Turquoise
PMO007617	CE295	22	Turquoise
PMO010852	TM261	22	Turquoise
PMO010920	GSCR2	22	Turquoise
PMO016141	ITB3	22	Turquoise
PMO009937	SIX1B	21	Turquoise
PMO013921	PGDH	21	Turquoise
PMO001344	DI3L2	21	Turquoise
PMO000191	CTF18	21	Turquoise
PMO008208	LYN	21	Turquoise
PMO008355	EHD3	21	Turquoise
PMO012639	CTCF	21	Turquoise
PMO009719	SO2B1	21	Turquoise
PMO007984	CKAP4	21	Turquoise
PMO003994	CL045	21	Turquoise
PMO008099	RPAB2	21	Turquoise
PMO007097	PSF3	21	Turquoise
PMO012640	EXOS6	21	Turquoise
PMO006287	CHD2	20	Turquoise
PMO000019	CSKI1	20	Turquoise
PMO014767	NMNA3	20	Turquoise
PMO000178	MILK2	20	Turquoise
PMO001676	GFI1B	20	Turquoise
PMO014093	WDR5	20	Turquoise
PMO015841	HSDL2	20	Turquoise
PMO000714	NICN1	20	Turquoise
PMO011433	B3A3	20	Turquoise
PMO010953	HDA11	20	Turquoise
PMO010180	JKIP1	20	Turquoise
PMO011921	WIPI3	19	Turquoise
PMO006759	ACTA	19	Turquoise
PMO007668	SULF2	19	Turquoise
PMO008579	MADCA	19	Turquoise
PMO012539	SC6A4	19	Turquoise
PMO004350	GDC	19	Turquoise
PMO008585	PALM	19	Turquoise
PMO003063	FKB10	19	Turquoise
PMO009327	RCBT1	19	Turquoise
PMO005388	CG043	19	Turquoise
PMO013418	ING2	19	Turquoise
PMO006981	HDAC2	19	Turquoise
PMO006833	ZDHC6	19	Turquoise
PMO009138	MRP7	19	Turquoise
PMO007591		19	Turquoise
PMO010736	ZNT10	18	Turquoise
PMO010121	LAAT1	18	Turquoise
PMO016091	NRBP	18	Turquoise
PMO004561	VPS8	18	Turquoise
PMO000352	T159A	18	Turquoise
PMO006057	GTR12	18	Turquoise
PMO000681	SHSA5	18	Turquoise
PMO013159	CDK7	18	Turquoise
PMO000952	NOP16	18	Turquoise
PMO005064	NGEF	18	Turquoise
PMO012621	GCSH	18	Turquoise
PMO001086	DPOLL	18	Turquoise
PMO007470	SHRM2	18	Turquoise
PMO016394	SIM11	17	Turquoise
PMO000408	PMM2	17	Turquoise
PMO001372	SSRG	17	Turquoise
PMO007306	5HT3A	17	Turquoise
PMO005768	NGLY1	17	Turquoise
PMO013426	CNOT7	17	Turquoise
PMO012148	ALKB1	17	Turquoise
PMO015648	H6ST3	17	Turquoise
PMO014654	NFYA	17	Turquoise
PMO014691	TSPO	16	Turquoise
PMO002941	LDB2	16	Turquoise
PMO000975	C1QT2	16	Turquoise
PMO005071	ICAM5	16	Turquoise
PMO001819	DCAM	16	Turquoise
PMO016178	ANM7	16	Turquoise
PMO004058	CB044	16	Turquoise
PMO006557	JAGN1	16	Turquoise
PMO015161	OSGP2	16	Turquoise
PMO002552		16	Turquoise
PMO006762	5HT7R	15	Turquoise
PMO000319	CLCN7	15	Turquoise
PMO007260	PCKGC	15	Turquoise
PMO008867	CUL1	15	Turquoise
PMO008995	WDFY2	15	Turquoise
PMO013117	DJC21	15	Turquoise
PMO003209	VP9D1	15	Turquoise
PMO015854	TSCOT	15	Turquoise
PMO001449	MYSM1	14	Turquoise
PMO006897	MFSD1	14	Turquoise
PMO003436	KCNV2	14	Turquoise
PMO007814	MBOA5	14	Turquoise
PMO014310	ZBT47	14	Turquoise
PMO016155	PCTL	14	Turquoise
PMO016580	PI4KB	14	Turquoise
PMO000739	MAPK3	14	Turquoise
PMO006553	ZMY10	14	Turquoise
PMO008268	AP3B1	14	Turquoise
PMO013827	SMTN	14	Turquoise
PMO001927	PSIP1	14	Turquoise
PMO011385	PPIL3	14	Turquoise
PMO008195	SGK3	14	Turquoise
PMO013758	MKS3	14	Turquoise
PMO008896	SIN1	14	Turquoise
PMO015186	ZN326	14	Turquoise
PMO000107	HBAD	13	Turquoise
PMO000381	GID4	13	Turquoise
PMO010424	STML2	13	Turquoise
PMO011472	STEA3	13	Turquoise
PMO004476	CATB	13	Turquoise
PMO001581	CCD82	13	Turquoise
PMO003514	ETV5	13	Turquoise
PMO009309	TCTP	13	Turquoise
PMO013172	BRX1	12	Turquoise
PMO014109	SYYC	12	Turquoise
PMO006656	FUT8	12	Turquoise
PMO013209	RAB3I	12	Turquoise
PMO001567	EED	12	Turquoise
PMO008466	PLPL8	12	Turquoise
PMO016115	DNJB5	12	Turquoise
PMO010092	F1712	12	Turquoise
PMO015027	NR2CA	12	Turquoise
PMO001997	AT1B1	12	Turquoise
PMO013362	MOC2B	12	Turquoise
PMO001789	SRR1L	12	Turquoise
PMO016754	FOSB	12	Turquoise
PMO009191	ZMYM2	12	Turquoise
PMO008984	RT31	12	Turquoise
PMO012800	GA45A	12	Turquoise
PMO004075	TTPAL	12	Turquoise
PMO002421	CDK9	11	Turquoise
PMO008033	C1GLC	11	Turquoise
PMO008652	ARHG9	11	Turquoise
PMO011660	KALRN	11	Turquoise
PMO007581	CC90B	11	Turquoise
PMO001761	MPP9	11	Turquoise
PMO009037	F124B	11	Turquoise
PMO012278	NXN	11	Turquoise
PMO010719	SMC5	11	Turquoise
PMO002362	NIPA2	11	Turquoise
PMO013604	AAKB1	11	Turquoise
PMO010049	THIM	10	Turquoise
PMO001215	TFP11	10	Turquoise
PMO009537	IKZF1	10	Turquoise
PMO002902	BRD9	10	Turquoise
PMO000559	MPP6	10	Turquoise
PMO012312	VMP1	10	Turquoise
PMO001105	SMC3	10	Turquoise
PMO004884	BUB3	10	Turquoise
PMO002706	S35B2	10	Turquoise
PMO007300	GPT	10	Turquoise
PMO003722	ID2	9	Turquoise
PMO015137	PLCG1	9	Turquoise
PMO009838	TRI39	9	Turquoise
PMO001383	COMD2	9	Turquoise
PMO016698	DONS	9	Turquoise
PMO015604	RPRD2	9	Turquoise
PMO009944	T3HPD	9	Turquoise
PMO003347	MSD3	9	Turquoise
PMO008410	WDR26	9	Turquoise
PMO007913	ZN363	9	Turquoise
PMO002712	MTA3	9	Turquoise
PMO010528	MCAF1	9	Turquoise
PMO014667	FKBP5	9	Turquoise
PMO012293	TAD2A	9	Turquoise
PMO009849	FUT11	9	Turquoise
PMO004259	CTBL1	9	Turquoise
PMO012048	ADAP2	9	Turquoise
PMO009121	VPS54	9	Turquoise
PMO014708	DIA1	9	Turquoise
PMO004908	TRI54	8	Turquoise
PMO006506	MTMRE	8	Turquoise
PMO001243	AT2A2	8	Turquoise
PMO000410	K0556	8	Turquoise
PMO002206	TREF1	8	Turquoise
PMO007720	IRF4	8	Turquoise
PMO004701	DPYD	8	Turquoise
PMO001874	FIG4	8	Turquoise
PMO014303	CTHL2	8	Turquoise
PMO014148	WDTC1	8	Turquoise
PMO014542	YIPF3	8	Turquoise
PMO013901	PPR3B	8	Turquoise
PMO015954	IVD	8	Turquoise
PMO002238	TATD3	8	Turquoise
PMO015527	STBD1	8	Turquoise
PMO007151	CAD13	7	Turquoise
PMO008639	VAMP7	7	Turquoise
PMO003683	ARHG5	7	Turquoise
PMO006580	HEM1	7	Turquoise
PMO010104	PRELP	7	Turquoise
PMO001443	SSBP3	7	Turquoise
PMO002643	T2EB	7	Turquoise
PMO008055	DKC1	7	Turquoise
PMO009080	CA043	7	Turquoise
PMO002920	RIOK1	7	Turquoise
PMO013632	CD11B	7	Turquoise
PMO004618	BAZ2B	7	Turquoise
PMO013644	CHD5	7	Turquoise
PMO007052	FBXL4	7	Turquoise
PMO008171	S17AA	7	Turquoise
PMO013125	CO7	7	Turquoise
PMO007347	ATS8	7	Turquoise
PMO006458	CA2D2	6	Turquoise
PMO008646	AMOT	6	Turquoise
PMO014616	ZMIZ2	6	Turquoise
PMO001000	CCNG1	6	Turquoise
PMO009984	CC070	6	Turquoise
PMO015295	EVA1C	6	Turquoise
PMO000864	SENP8	6	Turquoise
PMO014293	M3K3	6	Turquoise
PMO008576	BASI	6	Turquoise
PMO008683	CND3	6	Turquoise
PMO009880	RFX2	6	Turquoise
PMO012687	BBS2	6	Turquoise
PMO006178	SH3G3	6	Turquoise
PMO011938	RM38	6	Turquoise
PMO015551	HXK1	5	Turquoise
PMO003167	TNF10	5	Turquoise
PMO000729	FRM4B	5	Turquoise
PMO011404	ADAS	5	Turquoise
PMO003735	ASAP2	5	Turquoise
PMO016649	C5AR1	5	Turquoise
PMO010284	ZCHC9	5	Turquoise
PMO005087	CNO6L	5	Turquoise
PMO012446	S30BP	5	Turquoise
PMO006039	MED23	5	Turquoise
PMO007420	SYCM	5	Turquoise
PMO002696	BATF3	5	Turquoise
PMO011626	FIGN	5	Turquoise
PMO011465	OSB11	5	Turquoise
PMO006150	ADAL	5	Turquoise
PMO004517	API5	5	Turquoise
PMO016587	EDNRA	4	Turquoise
PMO011514	TTLL4	4	Turquoise
PMO013096	FBLN1	4	Turquoise
PMO000795	PCSK6	4	Turquoise
PMO015349	NFM	4	Turquoise
PMO004870	RMP	4	Turquoise
PMO008399	ACYP2	4	Turquoise
PMO006770	DUS11	4	Turquoise
PMO006162	RLP24	4	Turquoise
PMO009624	SYDE2	4	Turquoise
PMO011017	ITA10	4	Turquoise
PMO010501	PCBP3	4	Turquoise
PMO007474	MBTP2	4	Turquoise
PMO012270	AA2BR	4	Turquoise
PMO008873	FA69B	4	Turquoise
PMO012399	TM100	3	Turquoise
PMO012256	DPH1	3	Turquoise
PMO008435	ANR26	3	Turquoise
PMO006690	DCAF4	3	Turquoise
PMO012629	GFOD2	3	Turquoise
PMO000569	AT2C1	3	Turquoise
PMO013667	GOLI4	3	Turquoise
PMO001245	AR6P4	3	Turquoise
PMO013744	CAH8	3	Turquoise
PMO001403	AP2M1	3	Turquoise
PMO002714	ST65G	3	Turquoise
PMO011613	NF2L2	3	Turquoise
PMO008631	DGKH	3	Turquoise
PMO011572	RNF25	3	Turquoise
PMO013707	TTPA	3	Turquoise
PMO014326	BORE1	3	Turquoise
PMO003132	PSB2	3	Turquoise
PMO009566	NRBF2	3	Turquoise
PMO007013	AKIR2	3	Turquoise
PMO013213	TBC15	3	Turquoise
PMO013533	RL18A	3	Turquoise
PMO007197	SL9A8	3	Turquoise
PMO016484	PCD18	3	Turquoise
PMO016105	WDR73	3	Turquoise
PMO012559	CAH15	3	Turquoise
PMO001340	ACHD	2	Turquoise
PMO003048	RUND1	2	Turquoise
PMO014401	AT8B2	2	Turquoise
PMO000528	ANO10	2	Turquoise
PMO006615	IF2A	2	Turquoise
PMO014275	ELP6	2	Turquoise
PMO001339	ACHG	2	Turquoise
PMO003708	LRMP	2	Turquoise
PMO007584	RFC3	2	Turquoise
PMO001967	CBWD1	2	Turquoise
PMO002228	DIEXF	2	Turquoise
PMO002775	LRC3B	2	Turquoise
PMO009917	UBP54	2	Turquoise
PMO003230	KLDC4	2	Turquoise
PMO008105	BORG5	2	Turquoise
PMO015428	PPM1A	2	Turquoise
PMO004468	INT9	2	Turquoise
PMO006921	ALG3	2	Turquoise
PMO011839	RS12	2	Turquoise
PMO015545	HNRH3	2	Turquoise
PMO013444	PRIPO	1	Turquoise
PMO014973	WISP2	1	Turquoise
PMO002980	KCTD8	1	Turquoise
PMO004094	ZNFX1	1	Turquoise
PMO001942	TNPO1	1	Turquoise
PMO014192	FA8A1	1	Turquoise
PMO003319	BTBDA	1	Turquoise
PMO003387	TOR3A	1	Turquoise
PMO005786	HXA6	1	Turquoise
PMO014986	FBX6	1	Turquoise
PMO015978	ABD12	1	Turquoise
PMO016161	ANR16	1	Turquoise
PMO009771	ABI3	1	Turquoise
PMO014701	ACAP2	1	Turquoise
PMO010085	CC103	1	Turquoise
PMO012407	BPTF	1	Turquoise
PMO014431	SMD1	1	Turquoise
